# Supplementary material for: An old medicine as a new drug to prevent mitochondrial complex I from producing oxygen radicals
Source: PLoS One. 2019 May 2;14(5):e0216385. doi: 10.1371/journal.pone.0216385 (PMC6497312; doi:10.1371/journal.pone.0216385)
Supplement: S1 File — After freeze-thaw treatment, rat heart mitochondria were used to assess mitochondrial rotenone-sensitive NADH oxidase activity by polarography as described in the supplementary Materials and Methods. Panel A: Typical polarographic trace showing the rotenone-sensitive NADH oxidase activity and the effect of the addition of increasing quantity of OP2113 from 50 to 800 nmol / mg mitochondrial protein on oxygen consumption. Panel B: Bar graph representing the mean oxygen consumption expressed in nmol O2 / min / mg mitochondrial protein. Rotenone addition completely stop oxygen consumption suggesting that the activity is mainly supported by the mitochondrial complex I. Data are presented as means ± SD. 4 independent mitochondrial preparation were used for the assay and for each mitochondrial batch the assay was realized in quadruplicate. High quantity of OP2113 inhibit partly the mitochondrial rotenone-sensitive NADH oxidase activity. (ZIP) [file pone.0216385.s001.zip]

Archive with 10 entries (7 files):
- NADH oxidase (S1)/
- NADH oxidase (S1)/S1 Fig.pptx
- __MACOSX/
- __MACOSX/NADH oxidase (S1)/
- __MACOSX/NADH oxidase (S1)/._S1 Fig.pptx
- NADH oxidase (S1)/Supplemental Legend to S1 Fig.docx
- __MACOSX/NADH oxidase (S1)/._Supplemental Legend to S1 Fig.docx
- NADH oxidase (S1)/Supplemental Methods S1 Fig.docx
- __MACOSX/NADH oxidase (S1)/._Supplemental Methods S1 Fig.docx
- __MACOSX/._NADH oxidase (S1)
