# Supplementary material for: An old medicine as a new drug to prevent mitochondrial complex I from producing oxygen radicals
Source: PLoS One. 2019 May 2;14(5):e0216385. doi: 10.1371/journal.pone.0216385 (PMC6497312; doi:10.1371/journal.pone.0216385)
Supplement: S2 File — The rates of H2O2 production were measured in the presence of NAD(P)H oxidase (1 mU/ml) and NADH (150 μM), and in the absence of heart mitochondria. Data are based on 3 independent experiments, each performed in duplicate. No significant effect of OP2113 on this experimental H2O2 production was noted. (ZIP) [file pone.0216385.s002.zip]

Archive with 10 entries (7 files):
- NAD(P)H oxidase (S2)/
- NAD(P)H oxidase (S2)/S2_Fig.png
- __MACOSX/
- __MACOSX/NAD(P)H oxidase (S2)/
- __MACOSX/NAD(P)H oxidase (S2)/._S2_Fig.png
- NAD(P)H oxidase (S2)/Supplemental Legend to S2_Fig.docx
- __MACOSX/NAD(P)H oxidase (S2)/._Supplemental Legend to S2_Fig.docx
- NAD(P)H oxidase (S2)/Supplemental_Material_S2_Fig.docx
- __MACOSX/NAD(P)H oxidase (S2)/._Supplemental_Material_S2_Fig.docx
- __MACOSX/._NAD(P)H oxidase (S2)
