# Supplementary material for: An old medicine as a new drug to prevent mitochondrial complex I from producing oxygen radicals
Source: PLoS One. 2019 May 2;14(5):e0216385. doi: 10.1371/journal.pone.0216385 (PMC6497312; doi:10.1371/journal.pone.0216385)
Supplement: S3 File — Supporting data contain supplementary informations concerning the experiments on isolated rat heart ischemia and reperfusion. Raw data presents contractile activity (RPP), whole heart oxygen consumption (MVO2) during the pre-schemic and post-ischemic (reperfusion) phases for all the experiments, as well as all data used for the determination of infarct size. Separate files describe the results of all the statistical analyses presented in Figs 5 and 6. Finally, supplementary figures present pre-ischemic RPP and MVO2 and reperfusion phases (MVO2 and RPP to MVO2 ratio), as well as a graphic description of the protocols used in the study. (ZIP) [file pone.0216385.s003.zip]

Archive with 32 entries (30 files):
- Heart perfusion (S3)/Heart perfusion supplemental figures.pptx
- Heart perfusion (S3)/Heart Perfusion supplemental legend to figures.docx
- Heart perfusion (S3)/Heart Perfusion_Infarct size Methods.docx
- Heart perfusion (S3)/Quantification (Excel files)/
- Heart perfusion (S3)/Quantification (Excel files)/Heart function.xlsx
- Heart perfusion (S3)/Quantification (Excel files)/Infarct size.xlsx
- Heart perfusion (S3)/Statistics/
- Heart perfusion (S3)/Statistics/InfarctSize_Cont-Vehicle_VS_AOL.doc
- Heart perfusion (S3)/Statistics/InfarctSize_Cont-Vehicle_VS_AOL.spv
- Heart perfusion (S3)/Statistics/RPP_100min_Cont-Vehicle_VS_AOL.doc
- Heart perfusion (S3)/Statistics/RPP_100min_Cont-Vehicle_VS_AOL.spv
- Heart perfusion (S3)/Statistics/RPP_110min_Cont-Vehicle_VS_AOL.doc
- Heart perfusion (S3)/Statistics/RPP_110min_Cont-Vehicle_VS_AOL.spv
- Heart perfusion (S3)/Statistics/RPP_120min_Cont-Vehicle_VS_AOL.doc
- Heart perfusion (S3)/Statistics/RPP_120min_Cont-Vehicle_VS_AOL.spv
- Heart perfusion (S3)/Statistics/RPP_20min_Cont-Vehicle_VS_AOL.doc
- Heart perfusion (S3)/Statistics/RPP_20min_Cont-Vehicle_VS_AOL.spv
- Heart perfusion (S3)/Statistics/RPP_30min_Cont-Vehicle_VS_AOL.doc
- Heart perfusion (S3)/Statistics/RPP_30min_Cont-Vehicle_VS_AOL.spv
- Heart perfusion (S3)/Statistics/RPP_40min_Cont-Vehicle_VS_AOL.doc
- Heart perfusion (S3)/Statistics/RPP_40min_Cont-Vehicle_VS_AOL.spv
- Heart perfusion (S3)/Statistics/RPP_50min_Cont-Vehicle_VS_AOL.doc
- Heart perfusion (S3)/Statistics/RPP_50min_Cont-Vehicle_VS_AOL.spv
- Heart perfusion (S3)/Statistics/RPP_60min_Cont-Vehicle_VS_AOL.doc
- Heart perfusion (S3)/Statistics/RPP_60min_Cont-Vehicle_VS_AOL.spv
- Heart perfusion (S3)/Statistics/RPP_70min_Cont-Vehicle_VS_AOL.doc
- Heart perfusion (S3)/Statistics/RPP_70min_Cont-Vehicle_VS_AOL.spv
- Heart perfusion (S3)/Statistics/RPP_80min_Cont-Vehicle_VS_AOL.doc
- Heart perfusion (S3)/Statistics/RPP_80min_Cont-Vehicle_VS_AOL.spv
- Heart perfusion (S3)/Statistics/RPP_90min_Cont-Vehicle_VS_AOL.doc
- Heart perfusion (S3)/Statistics/RPP_90min_Cont-Vehicle_VS_AOL.spv
- Heart perfusion (S3)/Statistics/Statistics_AOL_project.sav
