# Supplementary material for: An old medicine as a new drug to prevent mitochondrial complex I from producing oxygen radicals
Source: PLoS One. 2019 May 2;14(5):e0216385. doi: 10.1371/journal.pone.0216385 (PMC6497312; doi:10.1371/journal.pone.0216385)
Supplement: S3 File — Supporting data contain supplementary informations concerning the experiments on isolated rat heart ischemia and reperfusion. Raw data presents contractile activity (RPP), whole heart oxygen consumption (MVO2) during the pre-schemic and post-ischemic (reperfusion) phases for all the experiments, as well as all data used for the determination of infarct size. Separate files describe the results of all the statistical analyses presented in Figs 5 and 6. Finally, supplementary figures present pre-ischemic RPP and MVO2 and reperfusion phases (MVO2 and RPP to MVO2 ratio), as well as a graphic description of the protocols used in the study. (ZIP) [file pone.0216385.s003.zip › Heart perfusion (S3)/Quantification (Excel files)/Heart function.xlsx]

## Sheet: Cont-Vehicle
27.10.15(1) Cont-Vehicle									29.10.15(1) Cont-Vehicle								04.11.15(1) Cont-Vehicle								17.11.15(1) Cont-Vehicle								17.11.15(2) Cont-Vehicle								24.11.15(1) Cont-Vehicle

Time	RPP	HR	EDP	DP	AP	MVO2	RPP/MVO2		RPP	HR	EDP	DP	AP	MVO2	RPP/MVO2		RPP	HR	EDP	DP	AP	MVO2	RPP/MVO2		RPP	HR	EDP	DP	AP	MVO2	RPP/MVO2		RPP	HR	EDP	DP	AP	MVO2	RPP/MVO2		RPP	HR	EDP	DP	AP	MVO2	RPP/MVO2		Time
0	24235	401	14	79	54.78	27.8216	871.086		20918	223	8	94	55.15	27.2232	768.388		28692	305	8	94	54.13	26.5814	1079.4		29851	368	6	81	45.98	25.797	1157.15		36848	375	11	98	58.94	31.4539	1171.49		23022	386	9	60		24.9443	922.936		0
0.0166667	25130	325	6	78	56.24	27.3906	917.467		19838	316	14	95	54.86	27.1365	731.044		28508	305	8	94	54.22	26.6802	1068.51		29800	367	6	81	46.16	25.948	1148.45		36659	377	11	97	58.57	31.5436	1162.17		23007	385	9	60		24.9184	923.292		0.0166667
0.0333333	25504	327	7	78	55.68	26.9493	946.369		21693	247	8	98	54.79	27.0313	802.515		28577	305	8	94	53.8	26.7675	1067.6		29577	367	6	81	45.94	26.1195	1132.37		36631	361	16	112	58.38	31.6178	1158.56		22975	383	9	60		24.9184	922.008		0.0333333
0.05	25355	328	7	77	54.55	26.5064	956.563		21894	223	8	98	55.23	26.9136	813.491		28631	305	8	94	53.82	26.8403	1066.72		29553	367	6	80	45.92	26.2547	1125.63		39059	386	12	103	58.89	31.6985	1232.2		22907	384	9	60		24.911	919.552		0.05
0.0666667	25359	328	6	77	53.52	26.0842	972.199		19681	299	13	94	55.05	26.818	733.873		28592	304	7	94	54.31	26.8917	1063.23		29476	366	6	81	46.34	26.34	1119.06		38271	381	11	100	58.75	31.7588	1205.05		22988	385	9	60		24.917	922.585		0.0666667
0.0833333	25285	329	6	77	53.41	25.7067	983.594		20716	395	13	84	55.54	26.7272	775.091		28629	305	7	94	54.38	26.9522	1062.21		29368	366	6	80	46.2	26.3788	1113.32		37314	381	11	98	58.88	31.824	1172.51		23087	385	9	60		24.9184	926.503		0.0833333
0.1	25230	329	6	77	52.86	25.3741	994.321		25428	252	8	116	56.13	26.6543	953.993		28519	304	7	94	54.44	27.015	1055.67		28895	339	6	86	46.22	26.4301	1093.26		36973	382	11	97	58.33	31.8803	1159.74		22826	429	15	63		24.9214	915.92		0.1
0.116667	25357	328	6	77	52.4	25.0661	1011.61		24204	386	10	83	56.01	26.5889	910.304		28488	304	7	94	53.93	27.0848	1051.81		25769	326	6	79	45.91	26.4894	972.803		37045	383	11	97	58.2	31.9113	1160.87		23702	384	9	62		24.9243	950.958		0.116667
0.133333	25261	329	6	77	52.81	24.8252	1017.56		26799	282	8	116	56.81	26.5208	1010.49		28543	304	7	94	54.06	27.1522	1051.22		23862	327	6	73	45.41	26.5416	899.042		37101	384	11	97	58.24	31.9463	1161.35		23120	383	9	60		24.9569	926.398		0.133333
0.15	24844	329	7	76	52.68	24.6362	1008.43		25973	249	7	118	56.87	26.463	981.483		28555	304	7	94	54.31	27.2181	1049.12		23996	361	6	67	45.14	26.6143	901.62		37227	383	11	97	58.01	31.9847	1163.9		22908	382	9	60		24.9983	916.384		0.15
0.166667	25331	329	6	77	52.53	24.5035	1033.77		24422	261	9	117	56.96	26.4183	924.435		28622	306	7	94	54.6	27.2556	1050.13		26302	351	6	75	44.42	26.6728	986.098		37252	384	11	97	57.87	32.0352	1162.84		23064	383	9	60		25.0286	921.507		0.166667
0.183333	25280	329	6	77	51.85	24.4538	1033.79		24425	256	8	109	56.27	26.3812	925.85		28587	305	7	94	54.36	27.2955	1047.32		25869	334	6	78	44.64	26.7669	966.456		36622	401	12	92	57.5	32.1184	1140.22		23101	382	9	61		25.0544	922.032		0.183333
0.2	25276	328	6	77	51.61	24.4762	1032.68		23692	272	8	104	55.72	26.3433	899.355		28688	306	7	94	53.92	27.3322	1049.6		25015	334	6	75	44.71	26.8578	931.388		37780	377	11	101	57.73	32.2423	1171.75		23115	382	9	60		25.0855	921.449		0.2
0.216667	25183	328	7	77	51.75	24.5636	1025.22		23176	220	8	105	56.36	26.3007	881.194		28794	306	7	94	54.45	27.3545	1052.63		24728	334	6	74	44.82	26.9423	917.812		37330	386	11	97	57.9	32.3883	1152.58		23144	382	9	61		25.1225	921.248		0.216667
0.233333	25208	328	7	77	51.48	24.6957	1020.74		21439	222	8	97	55.85	26.291	815.449		28979	307	7	94	54.57	27.3889	1058.05		24891	338	6	74	45.08	27.0301	920.863		37429	383	11	98	58.02	32.513	1151.2		23217	383	9	61		25.1528	923.04		0.233333
0.25	25124	329	6	76	51.54	24.8547	1010.84		19591	339	15	94	55.53	26.3082	744.672		28974	307	7	94	54.91	27.4234	1056.54		24867	345	6	72	45.21	27.1241	916.785		36855	383	11	96	57.99	32.6003	1130.51		23379	383	9	61		25.1912	928.062		0.25
0.266667	25151	328	6	77	51	25.0207	1005.21		22049	221	8	100	55.56	26.3419	837.03		29080	308	7	95	54.65	27.4533	1059.25		26063	361	6	72	45.23	27.1787	958.95		36654	385	11	95	57.67	32.6459	1122.77		23613	384	9	61		25.2326	935.813		0.266667
0.283333	25187	328	7	77	51.24	25.1764	1000.42		21093	252	8	96	54.96	26.4183	798.424		29210	308	7	95	54.18	27.4824	1062.86		28165	349	6	81	45.29	27.1621	1036.92		36690	384	11	95	57.97	32.6541	1123.6		23722	383	9	62		25.288	938.072		0.283333
0.3	23922	371	7	67	51.52	25.3135	945.03		20223	316	14	98	55.49	26.5112	762.81		29237	309	7	95	54.92	27.5085	1062.84		27180	339	5	80	46.09	27.0293	1005.58		36608	384	11	95	57.94	32.6419	1121.5		23763	384	9	62		25.3265	938.267		0.3
0.316667	28249	273	6	114	51.42	25.4462	1110.15		22126	293	8	84	55.73	26.6178	831.248		29426	309	7	95	54.99	27.5414	1068.43		26412	337	5	78	46.39	26.8586	983.374		36571	385	11	95	57.89	32.6435	1120.32		23804	383	9	62		25.3634	938.517		0.316667
0.333333	25105	401	14	88	54.85	25.5642	982.038		21953	205	8	109	55.74	26.7279	821.352		29511	309	7	95	55.27	27.5774	1070.11		25915	336	5	77	46.51	26.7044	970.438		36622	383	11	96	57.66	32.6492	1121.68		23836	383	9	62		25.3701	939.532		0.333333
0.35	28265	325	6	87	57.01	25.6712	1101.04		19636	378	14	81	55.16	26.8166	732.232		29426	310	7	95	54.77	27.5996	1066.17		25552	336	5	76	46.2	26.5661	961.827		36273	382	11	95	57.33	32.6598	1110.63		23842	382	9	62		25.3568	940.261		0.35
0.366667	26242	325	6	81	56.76	25.7624	1018.61		24010	310	9	114	55.29	26.8827	893.14		29612	310	7	96	54.57	27.6203	1072.11		25482	342	5	75	45.9	26.427	964.242		36164	385	11	94	57.73	32.6875	1106.35		23845	382	9	62		25.3538	940.489		0.366667
0.383333	25204	325	6	78	55.37	25.8373	975.49		26677	324	9	102	56.45	26.937	990.347		29626	310	7	95	55.07	27.6464	1071.6		26485	355	6	75	46.4	26.2634	1008.44		36321	385	11	94	57.69	32.7038	1110.6		23811	381	9	62		25.3509	939.258		0.383333
0.4	24284	356	7	70	53.77	25.899	937.643		31205	245	8	149	57.26	26.9714	1156.97		29739	310	7	96	55.18	27.6778	1074.47		26982	338	5	80	46.36	26.1164	1033.15		36392	383	11	95	57.8	32.7356	1111.69		23809	381	9	62		25.3383	939.645		0.4
0.416667	24841	313	6	80	52.6	25.9372	957.735		28432	281	8	116	57.97	26.9831	1053.7		29723	311	7	96	55.28	27.7222	1072.17		27064	346	5	78	46.81	25.9844	1041.55		36188	379	11	95	57.73	32.7601	1104.64		23836	381	9	63		25.3346	940.848		0.416667
0.433333	24688	326	7	76	52.43	25.9738	950.495		21897	414	20	96	57.19	26.9762	811.714		29624	310	7	95	54.67	27.7483	1067.6		26812	339	5	79	46.66	25.9069	1034.94		35427	379	11	93	57.54	32.7625	1081.33		23884	380	9	63		25.3442	942.385		0.433333
0.45	24659	326	7	76	51.96	26.0006	948.402		30876	307	9	129	57.43	26.9549	1145.47		29729	310	7	96	54.63	27.7782	1070.23		26288	334	5	79	46.58	25.8824	1015.67		35239	381	11	92	57.87	32.7552	1075.83		23907	381	9	63		25.3523	942.99		0.45
0.466667	24610	326	6	76	51.61	26.0148	946		29535	215	7	138	58.05	26.9198	1097.15		31363	263	8	134	54.97	27.815	1127.56		25610	328	5	78	46.99	25.8919	989.114		35416	384	11	92	57.84	32.734	1081.93		23837	380	9	63		25.3679	939.653		0.466667
0.483333	24615	325	6	76	51.51	26.0175	946.093		25775	221	7	117	57.86	26.8785	958.943		32535	307	7	106	55.11	27.877	1167.09		25345	335	5	76	46.77	25.8935	978.819		35879	386	11	93	57.9	32.7144	1096.73		23937	381	9	63		25.3841	942.991		0.483333
0.5	24470	325	7	75	51.15	26.0126	940.698		21181	329	12	85	56.69	26.8263	789.562		30690	307	7	100	55.16	27.9552	1097.83		25251	343	5	74	46.67	25.895	975.129		36072	384	11	94	57.84	32.6957	1103.27		23999	379	9	63		25.4026	944.746		0.5
0.516667	24575	324	7	76	50.83	25.9908	945.528		22610	344	10	92	55.4	26.8249	842.874		29647	307	7	96	54.36	28.0111	1058.4		25568	325	5	79	46.36	25.8808	987.914		36194	388	11	93	57.82	32.6598	1108.21		23944	378	9	63		25.413	942.197		0.516667
0.533333	24567	324	7	76	51.19	25.9705	945.956		26236	237	8	123	55.94	26.8717	976.344		29185	307	7	95	54.15	28.0586	1040.14		24979	327	5	76	46.31	25.8579	966.011		36623	389	11	94	58.29	32.6386	1122.08		23803	378	9	63		25.4388	935.696		0.533333
0.55	24659	325	7	76	51.05	25.9509	950.218		24077	204	8	120	56.1	26.9742	892.594		28851	307	7	94	54.51	28.1076	1026.45		24689	327	5	76	46.88	25.846	955.234		37080	387	11	96	58.4	32.628	1136.45		23791	379	9	63		25.4536	934.681		0.55
0.566667	24607	324	7	76	51.27	25.9378	948.694		22341	219	8	102	56.07	27.1152	823.929		28697	307	7	93	54.4	28.1873	1018.08		24470	323	5	76	46.78	25.8516	946.558		36801	385	11	95	58.56	32.6264	1127.95		23908	379	9	63		25.4773	938.405		0.566667
0.583333	24589	324	6	76	51.04	25.934	948.139		21108	219	8	96	55.12	27.2824	773.686		28585	307	7	93	54.17	28.3268	1009.12		24359	328	5	74	46.75	25.8832	941.113		36641	389	11	94	58.44	32.6011	1123.92		24121	379	9	64		25.4869	946.409		0.583333
0.6	24725	324	7	76	50.94	25.9318	953.464		20302	218	8	93	54.02	27.5053	738.113		30897	281	7	115	53.27	28.4003	1087.91		24750	331	5	75	46.38	25.9243	954.704		36918	390	11	95	58.42	32.5497	1134.2		24274	379	9	64		25.4987	951.97		0.6
0.616667	24636	324	7	76	51.52	25.9269	950.212		19781	217	8	91	54.22	27.7289	713.372		29956	306	7	98	53.8	28.4976	1051.17		25076	326	5	77	46.46	25.9456	966.483		37119	391	11	95	58.69	32.4935	1142.35		24220	379	9	64		25.5127	949.329		0.616667
0.633333	24736	324	7	76	51.37	25.9301	953.948		19360	216	8	90	53.78	27.8981	693.954		29193	306	7	95	53.96	28.6563	1018.73		24884	327	5	76	47.06	25.9377	959.375		37388	390	11	96	58.6	32.4543	1152.02		24239	379	9	64		25.5135	950.047		0.633333
0.65	24731	324	6	76	51.5	25.9334	953.635		19134	214	8	89	53.79	28.0481	682.186		28920	307	6	94	54	28.8325	1003.04		24943	330	5	76	47.1	25.9274	962.031		37301	391	11	95	58.65	32.4331	1150.09		24296	379	9	64		25.5283	951.729		0.65
0.666667	24816	325	6	76	51.3	25.9394	956.691		18951	215	8	88	53.21	28.1726	672.675		28751	307	6	94	53.82	28.9765	992.217		25375	333	5	76	47.26	25.9093	979.38		36819	394	12	94	58.44	32.4225	1135.6		24318	379	9	64		25.5342	952.37		0.666667
0.683333	24981	324	7	77	51.3	25.9454	962.829		18819	215	8	88	52.78	28.271	665.665		28662	306	6	94	53.24	29.0623	986.225		25856	335	5	77	46.97	25.8658	999.622		37270	394	11	95	58.33	32.4307	1149.22		24413	377	9	65		25.5312	956.202		0.683333
0.7	25017	325	6	77	51.73	25.9536	963.912		18895	216	8	88	53.52	28.3281	667.006		28651	306	6	94	53.65	29.1206	983.875		26256	335	5	78	47.45	25.8184	1016.95		37494	394	11	95	58.66	32.4405	1155.78		24279	376	9	65		25.5364	950.76		0.7
0.716667	25112	325	6	77	51.85	25.9651	967.145		18876	215	8	88	53.34	28.3467	665.899		28670	306	6	94	53.8	29.1696	982.872		26512	336	5	79	48	25.7528	1029.48		37529	395	12	95	58.57	32.469	1155.84		24134	375	9	64		25.5475	944.672		0.716667
0.733333	25088	324	6	77	52.06	25.9711	965.997		18968	215	8	88	53.69	28.3219	669.729		28664	306	6	94	54.22	29.1413	983.622		26774	336	5	80	48.22	25.6792	1042.63		37670	396	12	95	58.59	32.5041	1158.93		24097	375	8	64		25.5549	942.951		0.733333
0.75	25073	324	6	77	51.64	25.97	965.46		18951	215	8	88	53.39	28.2483	670.873		23241	480	19	72	53.87	29.1259	797.949		26831	336	5	80	48.22	25.6152	1047.46		37806	397	12	95	58.19	32.5399	1161.83		24006	374	8	64		25.5519	939.499		0.75
0.766667	25054	322	6	78	51.85	25.9711	964.688		18969	214	8	89	53.58	28.1334	674.252		31409	250	6	134	53.52	29.1321	1078.16		26924	337	5	80	48.06	25.571	1052.91		37911	399	12	95	58.19	32.5807	1163.6		23975	374	8	64		25.5497	938.367		0.766667
0.783333	24889	322	6	77	52.2	25.9716	958.315		19029	213	8	89	54.24	27.9807	680.077		31571	303	6	104	54.41	29.1451	1083.24		27060	337	5	80	48.47	25.5299	1059.94		38158	398	12	96	58.47	32.6256	1169.57		24086	376	8	64		25.5771	941.703		0.783333
0.8	24803	322	6	77	52.11	25.9787	954.742		19658	255	8	92	54.23	27.8011	707.094		31903	279	6	119	54.44	29.1627	1093.97		27081	337	5	80	48.7	25.488	1062.5		38239	399	12	96	58.49	32.6761	1170.24		22779	481	19	57		25.5985	889.857		0.8
0.816667	24699	321	6	77	52.1	25.9809	950.659		19723	212	8	93	55.06	27.6078	714.4		30275	302	6	100	54.89	29.1727	1037.79		27147	338	5	80	48.81	25.4643	1066.08		38070	398	12	96	58.52	32.7128	1163.76		32707	511	26	115		25.6273	1276.25		0.816667
0.833333	24616	321	6	77	51.59	25.9782	947.564		18462	399	15	72	54.81	27.398	673.846		31005	271	6	120	54.14	29.1665	1063.03		27146	338	5	80	48.69	25.465	1066.01		37802	398	11	95	58	32.7511	1154.22		44779	522	27	123		25.6377	1746.61		0.833333
0.85	24610	321	6	77	51.92	25.9711	947.592		23848	277	9	115	55.61	27.1902	877.081		25698	408	16	95	53.85	29.1374	881.958		27205	338	5	80	48.37	25.4745	1067.93		37714	400	12	94	57.93	32.796	1149.96		53577	448	30	144		25.6621	2087.79		0.85
0.866667	24364	326	7	76	51.84	25.9673	938.258		23330	207	8	113	57.07	26.9872	864.482		30089	300	6	100	54.26	29.129	1032.96		27299	338	5	81	48.94	25.5061	1070.29		37685	398	12	95	58.08	32.8465	1147.31		46712	322	8	160		25.6791	1819.07		0.866667
0.883333	24717	321	6	77	52.5	25.9678	951.832		21404	206	8	104	57.03	26.785	799.104		24762	427	17	94	54.12	29.1259	850.17		27373	339	5	81	48.81	25.5702	1070.51		37621	399	12	94	57.88	32.8954	1143.65		34914	357	8	104		25.7086	1358.07		0.883333
0.9	24702	320	6	77	52.82	25.9716	951.114		20875	251	8	100	56.45	26.5965	784.878		29246	300	6	97	53.92	29.1053	1004.84		27416	339	5	81	49	25.6405	1069.25		37478	398	12	94	57.73	32.9444	1137.61		25188	381	8	66		25.7109	979.664		0.9
0.916667	24725	320	7	77	52.1	25.9711	952.02		21090	254	8	97	55.63	26.4025	798.789		28034	301	6	93	53.27	29.1612	961.346		27396	339	5	81	48.7	25.7306	1064.72		37178	398	12	93	57.27	32.9892	1126.97		20977	379	8	55		25.7316	815.225		0.916667
0.933333	24711	321	6	77	52.38	25.9755	951.321		20444	197	8	104	55.74	26.225	779.562		25190	399	14	92	52.76	29.2639	860.789		27575	338	5	82	48.74	25.7994	1068.82		37026	397	12	93	57.38	33.0349	1120.82		19068	376	8	51		25.7951	739.209		0.933333
0.95	24693	320	6	77	52.24	25.9749	950.648		19341	203	8	95	55.7	26.0771	741.686		28411	301	6	94	53.15	29.4278	965.447		27409	337	5	81	49.22	25.8832	1058.95		36994	399	12	93	57.58	33.083	1118.22		18251	376	8	49		25.9363	703.685		0.95
0.966667	24681	320	6	77	52.21	25.9722	950.286		19140	297	11	95	55.62	25.9422	737.793		27802	301	6	92	53.09	29.5857	939.712		27396	337	5	81	49.11	25.9591	1055.35		36975	397	11	93	57.42	33.1466	1115.5		18180	376	9	48		26.3532	689.859		0.966667
0.983333	24579	319	6	77	52.02	25.9645	946.637		21155	301	8	82	55.85	25.8439	818.57		27416	301	6	91	53.07	29.7098	922.793		27202	336	5	81	49.23	26.0484	1044.29		36839	398	11	93	57.43	33.2151	1109.1		18487	376	9	49		27.2292	678.941		0.983333
1	24613	319	6	77	51.86	25.9482	948.545		21027	185	8	115	55.73	25.7957	815.136		27225	302	6	90	52.62	29.8332	912.575		27209	339	5	80	48.85	26.1401	1040.89		36745	398	11	92	57.21	33.2624	1104.7		18970	375	9	51		28.4659	666.412		1
1.01667	24301	325	6	77	52.34	25.9405	936.797		19877	205	8	97	56.36	25.773	771.233		27314	301	6	91	52.56	29.9136	913.096		27511	339	5	81	48.82	26.2318	1048.77		36923	399	11	92	57.36	33.2917	1109.07		19610	376	9	52		29.7824	658.443		1.01667
1.03333	24693	319	6	77	53.2	25.9241	952.511		19318	207	8	93	55.79	25.7475	750.285		27284	301	6	91	53.07	29.9979	909.531		27558	340	5	81	49.51	26.3013	1047.78		37022	399	11	93	57.58	33.3129	1111.34		20189	375	8	54		30.9592	652.117		1.03333
1.05	23305	345	7	71	52.97	25.9001	899.804		18993	206	8	92	55.54	25.7235	738.353		27348	301	6	91	53.34	30.0868	908.971		27787	341	5	82	49.4	26.3724	1053.64		36925	398	11	93	57.65	33.3284	1107.91		20665	374	8	55		31.8381	649.065		1.05
1.06667	25055	306	6	83	53.08	25.8744	968.331		16643	322	15	72	54.94	25.7303	646.824		27533	301	6	91	53.57	30.0814	915.283		27939	341	5	82	49.5	26.4286	1057.15		37043	398	11	93	57.57	33.3423	1110.99		21131	375	9	56		32.3038	654.134		1.06667
1.08333	22163	417	10	61	53.59	25.8537	857.248		21529	209	8	115	54.9	25.7248	836.895		27504	300	6	92	53.31	30.0416	915.532		28004	341	5	82	49.35	26.495	1056.96		37135	400	11	93	57.32	33.3521	1113.42		21507	373	8	58		32.3814	664.178		1.08333
1.1	32746	213	8	172	53.62	25.8351	1267.5		22237	299	8	87	56.32	25.6946	865.436		27558	300	6	92	53.9	29.9864	919.017		28175	342	5	82	49.39	26.5574	1060.91		37393	399	12	94	57.73	33.3521	1121.16		21923	374	8	59		32.1478	681.944		1.1
1.11667	46719	440	11	134	57.43	25.8318	1808.58		22798	267	8	102	56.6	25.6567	888.578		27645	300	6	92	54.26	29.9052	924.422		28216	341	5	83	49.81	26.6096	1060.37		37457	400	12	94	57.88	33.3423	1123.41		22154	374	8	59		31.7021	698.819		1.11667
1.13333	43826	514	22	113	62.87	25.8367	1696.27		23976	286	8	103	57.51	25.623	935.721		27583	299	6	92	54.72	29.8224	924.908		28189	341	5	83	49.99	26.6554	1057.53		37730	400	11	94	58.02	33.3374	1131.76		22689	373	8	61		31.1129	729.247		1.13333
1.15	49385	282	10	195	64.88	25.8395	1911.22		24604	228	8	118	57.49	25.5934	961.34		27693	299	6	93	54.72	29.719	931.829		28121	342	5	82	50.02	26.6696	1054.42		37860	399	11	95	57.92	33.3162	1136.38		22799	371	8	61		30.458	748.539		1.15
1.16667	44201	253	6	192	65.77	25.8367	1710.78		21364	307	13	93	57.8	25.5625	835.756		27694	299	6	93	54.53	29.5772	936.328		28248	342	5	82	49.58	26.7013	1057.93		37752	399	11	95	57.67	33.2917	1133.98		22919	371	8	62		29.806	768.939		1.16667
1.18333	41509	316	6	131	66.08	25.8258	1607.27		22329	295	12	107	58.25	25.5377	874.354		22947	437	17	80	55.09	29.4615	778.88		28349	343	5	83	49.96	26.7345	1060.39		37559	399	12	94	58.01	33.277	1128.68		23263	373	8	62		29.1984	796.722		1.18333
1.2	31899	316	6	101	64.71	25.8122	1235.81		23764	245	10	125	58.2	25.4902	932.278		30461	283	6	110	55.34	29.3336	1038.43		28437	344	5	83	50.2	26.7771	1061.99		37555	398	11	94	57.98	33.273	1128.69		23366	371	8	63		28.6359	815.97		1.2
1.21667	26790	317	6	84	61.39	25.7881	1038.85		23039	298	13	111	58.64	25.4387	905.669		28605	339	7	89	55.89	29.2179	979.024		28636	345	5	83	50.18	26.8293	1067.34		37339	397	11	94	57.99	33.2754	1122.12		22378	364	8	61		28.1229	795.723		1.21667
1.23333	24029	330	7	76	56.67	25.7553	932.971		24793	238	7	116	58.06	25.3809	976.838		29280	283	6	106	55.67	29.1206	1005.47		28692	345	5	83	50.13	26.8886	1067.07		37230	400	11	93	57.78	33.2803	1118.68		21109	352	8	60		27.6771	762.688		1.23333
1.25	22491	318	7	71	52.83	25.7745	872.608		22874	211	8	109	57.89	25.3458	902.478		28893	300	6	96	55.43	29.0294	995.301		28790	345	5	83	49.97	26.9408	1068.64		37356	401	11	93	57.44	33.2713	1122.77		19844	345	8	57		27.3046	726.765		1.25
1.26667	21511	317	7	68	50.09	25.9279	829.645		21378	211	8	101	57.44	25.3375	843.729		28510	300	6	95	56.01	28.939	985.176		28913	346	5	84	50.34	26.9921	1071.16		37687	401	12	94	58	33.2607	1133.08		19268	348	8	55		26.9919	713.844		1.26667
1.28333	21071	316	7	67	47.78	26.2354	803.15		20845	306	12	100	56.66	25.3809	821.288		28337	300	6	94	56.08	28.8639	981.746		29017	346	5	84	50.39	27.0356	1073.29		37875	402	12	94	57.93	33.255	1138.93		19176	350	8	55		26.7295	717.41		1.28333
1.3	20778	317	7	66	46.23	26.6358	780.078		22025	211	8	104	56.68	25.4497	865.434		28277	299	6	94	56.26	28.8493	980.161		29073	347	5	84	50.72	27.0925	1073.1		38027	401	11	95	57.98	33.2713	1142.94		19943	356	8	56		26.5055	752.41		1.3
1.31667	20811	317	7	66	45	27.0711	768.753		20867	211	8	99	56.06	25.5322	817.281		28150	299	6	94	55.76	28.8294	976.433		29189	347	5	84	50.32	27.155	1074.9		38021	403	12	94	57.87	33.2966	1141.89		20824	360	8	58		26.3081	791.542		1.31667
1.33333	21059	317	7	66	45.05	27.4917	766.014		20322	211	8	96	55.71	25.6155	793.349		28114	299	6	94	55.48	28.7543	977.731		29226	348	5	84	50.26	27.2119	1074.02		38077	402	12	95	57.77	33.3023	1143.37		21667	362	8	60		26.1544	828.427		1.33333
1.35	21288	317	7	67	44.96	27.8494	764.396		20007	211	8	95	55.89	25.6973	778.564		28114	298	6	94	56.12	28.7474	977.966		29366	348	5	84	50.91	27.2609	1077.22		38228	403	12	95	58.22	33.3064	1147.77		22362	364	8	61		26.1071	856.55		1.35
1.36667	21605	316	7	68	45.26	28.1067	768.678		19806	211	8	94	55.86	25.8384	766.535		28134	298	6	94	56.04	28.7513	978.531		29449	348	5	85	50.79	27.2965	1078.86		38236	402	12	95	58.02	33.3007	1148.2		23015	366	8	63		26.215	877.933		1.36667
1.38333	21629	336	7	70	45.49	28.2673	765.161		19701	211	8	93	55.54	26.0007	757.71		28151	299	6	94	56.15	28.7773	978.236		29455	348	5	85	50.86	27.3415	1077.3		38205	400	12	95	58.02	33.3121	1146.88		23646	368	8	64		26.4456	894.137		1.38333
1.4	22666	316	7	72	46.73	28.3377	799.852		20012	261	8	91	54.89	26.1472	765.358		28167	299	6	94	55.75	28.8486	976.374		29327	346	5	85	50.68	27.3976	1070.42		37799	401	12	94	57.85	33.2974	1135.19		24034	368	8	65		26.6703	901.151		1.4
1.41667	22696	316	7	72	47.65	28.3383	800.896		20724	207	8	100	55.74	26.2484	789.534		28269	299	6	95	55.73	28.9022	978.091		29207	345	5	85	50.64	27.468	1063.31		37752	402	12	94	57.62	33.2917	1133.98		24310	370	8	66		26.8078	906.825		1.41667
1.43333	22928	316	7	73	47.91	28.2902	810.457		20209	210	8	96	56.15	26.3309	767.5		28315	298	6	95	56.33	28.9336	978.619		29002	345	5	84	51.09	27.5225	1053.76		37852	403	12	94	57.99	33.2966	1136.81		24616	371	8	66		26.7694	919.558		1.43333
1.45	22969	316	7	73	48.43	28.2023	814.438		19998	210	8	95	56.22	26.4039	757.389		28391	298	6	95	56.43	28.9528	980.597		28835	344	5	84	50.83	27.5944	1044.96		37950	402	12	94	57.96	33.3072	1139.39		24790	371	8	67		26.6127	931.511		1.45
1.46667	23040	315	6	73	48.37	28.0837	820.403		19867	210	8	94	55.69	26.45	751.117		28222	297	6	95	56.69	28.9558	974.657		28723	343	5	84	50.9	27.66	1038.43		38065	403	12	94	57.94	33.3268	1142.17		24967	370	8	68		26.3954	945.886		1.46667
1.48333	23258	315	7	74	48.71	27.9341	832.603		19730	209	8	94	55.29	26.461	745.627		28255	297	6	95	56.08	28.9535	975.874		28457	338	5	84	50.58	27.7257	1026.38		38029	404	12	94	57.71	33.3537	1140.17		24893	371	8	67		26.1632	951.449		1.48333
1.5	23428	315	7	74	49.74	27.7681	843.703		19667	208	8	95	55.75	26.4472	743.633		28329	297	6	95	56.16	28.9229	979.466		27906	333	5	84	50.6	27.7841	1004.39		38167	403	12	95	57.57	33.3733	1143.64		25098	373	8	67		25.94	967.54		1.5
1.51667	26521	298	7	97	50	27.6031	960.798		19638	208	8	94	55.8	26.4107	743.561		28320	298	6	95	56.78	28.8754	980.766		27292	334	5	82	50.93	27.849	980.001		38135	402	12	95	57.9	33.3887	1142.15		25225	372	8	68		25.7426	979.892		1.51667
1.53333	25691	314	6	82	53.63	27.4267	936.715		19607	208	8	94	56.05	26.3536	743.996		28431	298	6	96	56.72	28.8624	985.055		27201	335	5	81	50.73	27.9185	974.3		37977	403	12	94	57.92	33.4091	1136.73		25286	373	8	68		25.5896	988.135		1.53333
1.55	24645	313	6	79	53.56	27.2377	904.812		19573	209	8	94	55.7	26.2848	744.65		28418	298	6	95	56.74	28.8539	984.892		27193	338	5	80	50.65	27.9889	971.565		37998	403	12	94	57.94	33.432	1136.58		25378	373	8	68		25.4721	996.306		1.55
1.56667	24189	314	7	77	52.82	27.0504	894.221		19616	209	8	94	55.28	26.2023	748.637		28514	298	6	96	56.3	28.8309	989.007		27681	344	5	81	50.23	28.0576	986.577		37672	403	12	93	57.46	33.4483	1126.28		25417	373	8	68		25.3952	1000.86		1.56667
1.58333	23453	315	7	75	52.63	26.88	872.509		19650	209	8	94	55.87	26.1245	752.166		28623	298	5	96	56.65	28.8179	993.236		28435	345	5	82	50.47	28.109	1011.6		37751	403	12	94	57.36	33.445	1128.75		25431	373	8	68		25.3693	1002.43		1.58333
1.6	23617	349	7	70	52.34	26.7325	883.457		19770	210	8	94	55.96	26.0475	758.998		28570	298	5	96	56.95	28.7896	992.373		24895	441	19	82	51.12	28.1383	884.739		37611	403	12	93	57.72	33.4385	1124.78		25376	373	8	68		25.396	999.214		1.6
1.61667	24311	301	6	82	52.3	26.6047	913.787		19811	209	8	95	56.17	25.9711	762.809		28738	299	5	96	57.27	28.7811	998.501		33868	374	20	122	51.59	28.1541	1202.95		37768	402	12	94	57.84	33.4328	1129.67		25257	373	8	68		25.4351	992.997		1.61667
1.63333	24258	335	7	78	52.77	26.4949	915.573		19802	209	8	95	55.88	25.8927	764.771		28638	299	6	96	57.12	28.788	994.788		47961	348	12	162	53.13	28.1659	1702.8		37567	402	12	94	57.85	33.4377	1123.49		25345	373	8	68		25.4765	994.837		1.63333
1.65	23117	438	13	65	53.31	26.4075	875.395		19852	209	8	95	55.73	25.8095	769.175		28618	298	5	96	56.66	28.7819	994.305		43027	326	8	144	54.19	28.1493	1528.53		37276	401	12	93	57.39	33.4417	1114.65		25382	373	8	68		25.5238	994.443		1.65
1.66667	31061	433	12	100	53.27	26.3267	1179.83		19879	207	8	96	56.31	25.7372	772.383		28842	299	5	97	57.17	28.7857	1001.95		37880	347	4	109	53.9	28.1114	1347.5		37292	402	12	93	57.34	33.4581	1114.59		25522	372	8	69		25.5815	997.674		1.66667
1.68333	34597	373	26	129	55.27	26.248	1318.08		19771	204	8	97	56.38	25.6753	770.039		28754	298	5	96	57.28	28.7934	998.632		30529	347	5	88	52.8	28.0568	1088.11		37415	401	11	93	57.76	33.4678	1117.94		25240	367	8	69		25.6598	983.638		1.68333
1.7	47225	354	14	175	61.29	26.1705	1804.52		19532	200	8	98	56.59	25.6113	762.631		28927	299	5	97	57.55	28.8003	1004.4		27359	347	5	79	50.57	27.9849	977.634		37252	401	12	93	57.89	33.4809	1112.63		24826	369	8	67		25.7404	964.475		1.7
1.71667	46254	325	8	175	63.21	26.0956	1772.48		19259	197	8	98	55.99	25.5673	753.267		28864	299	5	97	57.24	28.8179	1001.6		26236	349	5	75	48.31	27.9201	939.682		36987	400	12	93	57.91	33.4841	1104.61		24950	370	8	67		25.818	966.379		1.71667
1.73333	38449	332	13	145	64.74	26.0345	1476.85		19000	197	8	97	55.98	25.5301	744.218		28888	299	5	97	56.97	28.8225	1002.27		26253	350	5	75	46.63	27.9043	940.823		37009	400	11	92	57.56	33.4809	1105.38		25053	369	8	68	52.06	25.8801	968.04		1.73333
1.75	31022	422	21	113	64.69	25.9809	1194.03		18762	194	8	97	56.27	25.4902	736.046		28952	299	6	97	57.64	28.8332	1004.12		26573	350	5	76	46.03	27.9849	949.547		36994	400	12	92	57.62	33.4735	1105.17		25149	370	8	68	54.81	25.9533	969.009		1.75
1.76667	31289	312	6	100	63.02	25.9367	1206.36		18602	195	8	95	56.22	25.4572	730.716		28990	299	5	97	57.56	28.8654	1004.32		27010	350	5	77	45.72	28.3493	952.757		37084	402	12	92	57.95	33.4629	1108.21		25204	371	8	68	55.02	26.0176	968.728		1.76667
1.78333	25871	323	6	81	59.94	25.8832	999.53		18553	198	8	93	56.32	25.4221	729.797		29014	299	5	97	57.92	28.9053	1003.76		27383	350	5	78	46.1	29.0828	941.553		37367	402	12	93	58.01	33.4442	1117.29		25428	372	8	68	54.73	26.0657	975.536		1.78333
1.8	23873	305	6	79	55.91	25.846	923.663		18658	201	8	93	55.59	25.3987	734.603		28870	299	5	97	57.56	28.9352	997.748		27760	350	5	79	46.46	30.025	924.563		37343	402	12	93	58.07	33.4311	1117.01		25599	371	8	69	55.51	26.1204	980.04		1.8
1.81667	22286	313	7	71	52.72	25.8624	861.714		18849	202	8	93	55.71	25.3692	742.989		29110	299	5	97	57.32	28.9643	1005.03		28052	347	5	81	46.94	30.9814	905.446		37497	404	12	93	57.86	33.4059	1122.47		25748	373	8	69	55.6	26.1751	983.684		1.81667
1.83333	21429	312	7	69	49.87	25.9924	824.433		17369	305	13	75	56.31	25.3313	685.673		29114	299	5	98	57.79	28.975	1004.8		27964	344	5	81	48.12	31.711	881.84		37785	402	12	94	58.01	33.379	1132		26007	373	8	70	55.95	26.2268	991.619		1.83333
1.85	20991	313	7	67	47.99	26.2294	800.284		22951	289	9	101	56.97	25.3024	907.067		29097	299	5	97	57.84	29.0018	1003.28		27723	342	5	81	48.79	32.1149	863.245		37728	403	12	94	58.29	33.3578	1131.01		26184	373	8	70	55.99	26.2623	997.019		1.85
1.86667	20826	313	7	67	46.42	26.5462	784.518		23821	181	8	133	58.13	25.2605	943.015		29076	299	5	97	58.1	29.0394	1001.26		27519	344	5	80	49.5	32.2097	854.369		37729	402	11	94	58.54	33.326	1132.12		26167	368	8	71	55.81	26.2904	995.307		1.86667
1.88333	20929	313	7	67	45.26	26.8952	778.167		22686	243	8	106	58.13	25.2102	899.872		28882	298	5	97	57.62	29.08	993.192		27693	343	5	81	49.51	32.0421	864.268		37650	403	11	93	58.46	33.3007	1130.61		25852	367	8	70	56.29	26.303	982.855		1.88333
1.9	21196	313	7	68	45.37	27.2475	777.905		24113	255	8	114	58.53	25.149	958.805		29060	298	5	97	57.56	29.116	998.077		27614	341	5	81	49.9	31.7197	870.564		37584	402	12	94	58.04	33.2697	1129.68		25647	369	8	70	56.23	26.314	974.651		1.9
1.91667	21443	376	8	71	45.45	27.5561	778.157		22954	206	8	112	58.96	25.085	915.047		28984	298	5	97	58.3	29.1413	994.603		27525	340	5	81	50.79	31.3126	879.039		37561	402	11	93	58.24	33.2371	1130.09		25754	371	8	69	56.4	26.334	977.975		1.91667
1.93333	23204	333	7	76	46.85	27.7828	835.193		21639	205	8	106	58.73	25.0197	864.879		29088	298	5	98	58.18	29.1788	996.888		25474	359	8	78	50.93	30.8889	824.697		37489	402	12	93	58.41	33.2167	1128.62		25952	372	8	70	56.16	26.3488	984.941		1.93333
1.95	23505	313	6	75	49.24	27.921	841.84		21394	362	12	85	58.23	24.9653	856.948		29051	299	5	97	58.4	29.2079	994.627		28095	344	5	82	51.23	30.5071	920.932		37404	399	11	94	58.52	33.1971	1126.72		26216	373	8	70	55.96	26.3658	994.319		1.95
1.96667	23091	313	6	74	49.03	27.9811	825.237		23861	398	25	115	58.7	24.9316	957.058		28944	298	5	97	57.9	29.2271	990.315		27955	342	5	82	51.09	30.1704	926.57		36659	399	11	92	58.27	33.1825	1104.77		26448	373	8	71	56.73	26.3673	1003.06		1.96667
1.98333	22863	312	6	73	49.27	27.9767	817.216		31772	260	9	149	60.31	24.9055	1275.7		29125	298	5	98	58.13	29.2692	995.073		27958	340	5	82	51.27	29.8867	935.467		36706	397	11	92	57.93	33.1784	1106.32		26743	374	8	72	56.69	26.3798	1013.77		1.98333
2	22912	312	6	73	48.91	27.9275	820.409		29542	222	7	150	60.56	24.9082	1186.03		29148	298	5	98	58.45	29.3098	994.479		27760	340	5	82	51.99	29.6456	936.396		36544	395	11	92	58.26	33.1808	1101.36		26811	373	8	72	56.92	26.4042	1015.41		2
2.01667	22869	312	6	73	49.11	27.8467	821.246		28610	274	7	117	60.72	24.922	1147.98		29271	298	5	98	58.61	29.3604	996.955		27909	342	5	82	52.07	29.4361	948.121		36135	393	11	92	58.16	33.1931	1088.63		26933	373	8	72	56.62	26.4419	1018.57		2.01667
2.03333	22957	312	6	74	48.79	27.7315	827.832		27031	231	7	129	59.67	24.9633	1082.83		29121	298	5	98	58.68	29.3933	990.734		28031	341	5	82	52.2	29.2741	957.536		35796	392	11	91	58.07	33.1971	1078.29		26857	373	8	72	56.6	26.4818	1014.17		2.03333
2.05	23172	311	6	74	49.13	27.5998	839.57		25485	269	8	106	59.01	25.0417	1017.7		29175	297	5	98	58.26	29.4048	992.184		28086	343	5	82	51.98	29.1057	964.965		35410	393	11	90	57.97	33.2004	1066.55		26916	373	8	72	57.12	26.5085	1015.37		2.05
2.06667	22085	378	8	64	49.8	27.4682	804.021		23803	181	8	134	58.76	25.1628	945.961		29193	297	5	98	58.71	29.4248	992.124		28518	347	5	82	52.01	28.9484	985.131		35517	395	11	90	57.81	33.1931	1070.01		27028	373	8	72	57.25	26.5284	1018.83		2.06667
2.08333	24083	601	24	58	49.97	27.3011	882.127		24413	271	8	113	58.2	25.3011	964.9		29209	297	5	98	58.97	29.4355	992.306		29073	349	5	83	52.57	28.8259	1008.57		35824	397	11	90	58.22	33.1873	1079.45		27034	372	8	73	57.44	26.5388	1018.66		2.08333
2.1	46160	598	35	94	52.75	27.1175	1702.22		23089	207	8	112	58.28	25.4483	907.291		29269	297	5	98	59.23	29.4631	993.413		29512	349	5	85	52.7	28.7374	1026.95		36238	396	11	92	58.26	33.1808	1092.14		27123	373	8	73	57.15	26.5698	1020.82		2.1
2.11667	72351	401	15	202	59.26	26.928	2686.83		21777	208	8	105	56.94	25.6265	849.786		29317	298	5	98	59.06	29.4922	994.06		29706	350	5	85	52.81	28.686	1035.56		36425	396	11	92	58.59	33.1539	1098.66		27118	370	8	73	57.15	26.5787	1020.29		2.11667
2.13333	51215	587	17	115	63.53	26.745	1914.93		21066	208	8	101	56.19	25.8776	814.064		29487	298	5	99	58.63	29.5021	999.487		29866	350	5	85	52.59	28.6315	1043.12		36273	389	11	93	58.61	33.1156	1095.34		27014	371	8	73	57.65	26.6164	1014.94		2.13333
2.15	48909	487	9	133	65.27	26.5954	1839		20676	208	8	100	56.29	26.1844	789.631		29600	298	5	99	59.26	29.506	1003.19		30029	351	5	86	52.88	28.588	1050.41		35558	387	11	92	58.62	33.0716	1075.18		27116	371	8	73	57.74	26.6511	1017.44		2.15
2.16667	47973	308	5	156	64.49	26.467	1812.56		20430	208	8	98	55.96	26.5277	770.139		29428	297	5	99	59.37	29.5336	996.426		30174	351	5	86	53.1	28.5263	1057.76		34975	390	11	90	58.97	33.0096	1059.54		27169	369	8	74	57.93	26.7095	1017.2		2.16667
2.18333	36160	311	6	116	63.95	26.3512	1372.23		22899	131	8	175	56.45	26.8703	852.205		29478	297	5	99	59.66	29.5435	997.782		30240	351	5	86	53.32	28.4884	1061.48		35287	390	11	90	58.87	32.9264	1071.69		26873	369	8	73	57.39	26.7598	1004.23		2.18333
2.2	28331	324	6	89	61.11	26.242	1079.61		27679	368	10	97	57.14	27.1572	1019.22		29275	297	5	98	59.39	29.5627	990.269		30208	352	5	86	53.19	28.4528	1061.69		35197	388	11	91	59.12	32.8498	1071.45		26905	370	8	73	57.47	26.7945	1004.12		2.2
2.21667	25827	402	10	90	57.4	26.1349	988.217		28059	177	7	161	57.74	27.3828	1024.69		29365	297	5	99	59.03	29.5864	992.516		30191	348	5	87	52.88	28.4355	1061.74		35022	390	11	90	59.04	32.774	1068.59		27050	370	8	73	58	26.833	1008.09		2.21667
2.23333	29101	283	6	109	54.14	26.0667	1116.41		26369	205	7	129	58.99	27.5816	956.034		29370	298	5	99	59.6	29.6018	992.171		29699	342	5	87	53.08	28.4283	1044.7		35225	390	11	90	58.83	32.7022	1077.14		27272	371	8	74	57.96	26.867	1015.08		2.23333
2.25	23967	310	6	77	54.31	26.1557	916.32		28557	231	9	147	58.99	27.7468	1029.2		29565	298	5	99	59.47	29.6316	997.751		29042	341	5	85	52.92	28.4528	1020.71		35630	393	11	91	59.49	32.6427	1091.52		27353	371	8	74	58.17	26.9217	1016.02		2.25
2.26667	20994	347	7	69	51.12	26.4796	792.837		28210	197	7	154	59.25	27.8699	1012.2		29593	298	5	99	59.71	29.6692	997.432		28604	345	5	83	52.86	28.4963	1003.78		35994	393	11	92	59.54	32.6019	1104.05		27339	371	8	74	57.9	26.9608	1014.03		2.26667
2.28333	20312	319	7	66	47.53	27.0121	751.959		29281	283	9	124	58.49	27.9504	1047.61		29480	297	5	99	59.47	29.6968	992.701		28810	347	5	83	52.52	28.5627	1008.66		36301	397	11	91	59.86	32.5832	1114.1		27507	371	8	74	58.02	26.9985	1018.83		2.28333
2.3	18832	367	7	56	46.04	27.6353	681.447		25511	178	7	145	58.27	27.9951	911.266		29636	298	5	99	59.33	29.7144	997.362		29214	349	5	84	52.25	28.6394	1020.06		36842	398	11	93	59.81	32.5505	1131.84		27535	371	8	74	58.7	27.0155	1019.23		2.3
2.31667	20016	331	7	72	44.85	28.2645	708.167		23369	199	8	118	58.31	27.9965	834.712		29627	298	5	99	60.01	29.7343	996.391		29586	350	5	84	52.82	28.7247	1029.98		37411	400	11	94	59.88	32.5041	1150.96		27675	371	8	75	58.7	27.0436	1023.35		2.31667
2.33333	20169	310	7	65	46.12	28.8113	700.038		21735	198	8	110	57.45	28.0137	775.871		29777	298	5	100	59.95	29.7619	1000.51		29958	352	5	85	52.79	28.8243	1039.33		37818	397	11	95	60.39	32.4511	1165.39		27695	372	8	75	58.81	27.0621	1023.39		2.33333
2.35	19407	310	7	63	44.99	29.2253	664.048		20570	199	8	103	56.56	28.0845	732.431		29672	298	5	100	60.1	29.7987	995.749		30138	352	5	86	53.07	28.9271	1041.86		37824	397	11	95	60.53	32.3883	1167.83		27757	372	8	75	58.47	27.0754	1025.17		2.35
2.36667	19189	310	7	62	43.16	29.5098	650.258		19826	197	8	100	55.32	28.1643	703.94		29757	298	5	100	59.77	29.8117	998.165		30316	353	5	86	53	29.0417	1043.88		37676	395	11	95	60.63	32.3312	1165.31		27900	372	8	75	58.64	27.0835	1030.15		2.36667
2.38333	16516	437	14	54	42.85	29.6677	556.7		19344	196	8	99	55.19	28.2593	684.518		29807	297	5	100	59.71	29.8263	999.354		29824	359	6	85	52.97	29.1279	1023.9		37131	392	11	95	60.38	32.2643	1150.84		27943	373	8	75	59.12	27.0865	1031.62		2.38333
2.4	21950	342	8	73	44.32	29.7081	738.855		19075	196	8	97	54.98	28.4051	671.534		29837	298	5	100	60.29	29.8454	999.718		30545	352	5	87	53.51	29.1895	1046.44		36761	390	11	94	60.07	32.2073	1141.39		28660	353	10	96	59.3	27.1139	1057.02		2.4
2.41667	23004	324	7	80	47.36	29.659	775.617		18825	195	8	97	54.99	28.5668	658.982		29918	297	5	101	60.34	29.8653	1001.76		30568	353	5	87	53.41	29.1879	1047.28		36099	390	11	92	60.27	32.1714	1122.08		29134	387	13	80	59.19	27.1316	1073.8		2.41667
2.43333	22969	302	6	76	48.18	29.5311	777.789		18652	194	8	96	54.62	28.7353	649.096		29959	297	5	101	60.53	29.9013	1001.93		29488	369	6	81	53.64	29.1824	1010.47		36066	395	11	91	59.93	32.1608	1121.43		30012	374	8	80	58.68	27.1427	1105.71		2.43333
2.45	21991	310	7	71	48.42	29.3629	748.938		18531	194	8	96	54.05	28.9032	641.14		30007	297	5	101	59.99	29.9504	1001.89		30821	343	5	91	53.29	29.1777	1056.32		36468	393	11	93	59.89	32.1641	1133.81		28612	373	8	77	58.87	27.1405	1054.22		2.45
2.46667	21584	310	7	70	47.73	29.1286	740.99		18446	192	8	96	54.9	29.0188	635.657		30146	297	5	101	60.21	29.9856	1005.35		30531	351	5	87	53.21	29.1769	1046.41		36654	393	11	93	59.52	32.195	1138.5		28003	373	8	75	58.82	27.1567	1031.16		2.46667
2.48333	21653	370	8	72	47.05	28.8315	751.019		18513	228	8	87	55.01	29.0814	636.593		30077	297	5	101	60.75	30.0232	1001.79		30142	347	5	87	53.66	29.169	1033.36		36565	391	11	93	59.57	32.2456	1133.95		27803	374	8	74	58.63	27.1863	1022.68		2.48333
2.5	23406	310	6	75	48.31	28.5163	820.793		20092	323	12	106	55.5	29.0952	690.562		30126	297	5	101	60.8	30.0561	1002.33		29162	349	5	86	53.41	29.1879	999.112		36336	390	11	93	59.91	32.3051	1124.78		27811	374	8	74	58.37	27.221	1021.67		2.5
2.51667	22744	311	6	73	49.08	28.2258	805.789		24297	306	9	97	56.26	29.0518	836.333		30220	298	5	102	60.78	30.0806	1004.63		29179	341	5	86	53.44	29.2093	998.964		36178	390	11	93	59.88	32.3655	1117.8		27870	374	8	75	57.96	27.2735	1021.87		2.51667
2.53333	22518	311	7	73	48.77	27.9658	805.199		23836	241	8	116	56.73	28.961	823.038		30306	298	5	102	60.38	30.1052	1006.67		28476	338	5	84	52.84	29.248	973.605		36021	388	11	93	59.9	32.4193	1111.1		28103	374	8	75	58.48	27.3371	1028.02		2.53333
2.55	22386	311	7	72	48.82	27.7047	808.022		22408	181	8	126	57.99	28.8234	777.424		30391	298	5	102	60.77	30.1228	1008.9		28024	337	5	83	52.77	29.2978	956.522		35695	390	11	91	59.58	32.4445	1100.19		28173	373	8	75	58.84	27.4118	1027.77		2.55
2.56667	22500	311	7	72	48.82	27.4414	819.928		22032	239	8	96	57.85	28.6459	769.115		30452	298	5	102	60.86	30.1619	1009.62		27758	339	5	82	52.95	29.3721	945.046		35988	393	11	92	59.6	32.4413	1109.33		28294	373	8	76	59.14	27.5729	1026.15		2.56667
2.58333	21966	343	7	73	48.84	27.1634	808.661		20978	182	8	118	57.87	28.443	737.546		30396	297	5	102	61.14	30.2124	1006.08		27983	344	5	81	52.77	29.4614	949.818		36418	392	11	93	60.05	32.4079	1123.74		28335	373	8	76	59.24	27.7784	1020.04		2.58333
2.6	23291	315	6	75	50.08	26.9002	865.831		20601	200	8	103	57.47	28.2249	729.888		30367	297	5	102	60.96	30.2392	1004.22		28624	349	5	82	52.69	29.527	969.417		36515	391	11	93	60	32.3703	1128.04		28401	373	8	76	59.11	27.9425	1016.41		2.6
2.61667	23250	314	7	76	52.3	26.6784	871.491		20202	201	8	100	57.03	28.0034	721.413		30577	297	5	103	60.56	30.2653	1010.3		29301	350	5	84	52.62	29.6069	989.669		36488	390	11	93	60.02	32.3467	1128.03		28522	373	8	76	59.75	28.0733	1015.98		2.61667
2.63333	23048	340	7	69	52.08	26.4878	870.137		20129	203	8	99	57.17	27.7619	725.059		30638	298	5	103	61.03	30.2867	1011.6		29923	352	5	85	53.18	29.648	1009.28		36350	389	11	93	59.9	32.3133	1124.92		28559	373	8	76	59.92	28.1332	1015.13		2.63333
2.65	24418	311	6	85	52.21	26.3278	927.462		21211	255	8	102	56.98	27.5459	770.025		30553	297	5	103	61.09	30.312	1007.95		30342	352	5	86	53.66	29.6875	1022.05		36232	390	11	93	59.98	32.2945	1121.92		30774	352	8	92	60.34	28.1598	1092.83		2.65
2.66667	23671	331	6	74	53.98	26.1781	904.229		22564	261	9	108	57.68	27.3814	824.062		30481	297	5	103	61.37	30.3611	1003.95		30638	353	5	87	54.1	29.7096	1031.25		36321	391	11	93	60.19	32.266	1125.67		30101	374	7	81	60.66	28.1384	1069.75		2.66667
2.68333	24249	301	6	81	53.73	26.0547	930.697		22349	228	7	108	57.66	27.2473	820.228		30405	297	5	102	61	30.4139	999.706		30754	353	5	87	54.12	29.6954	1035.65		36483	392	11	93	60.06	32.2472	1131.35		29004	373	8	78	60.29	28.1199	1031.44		2.68333
2.7	23217	337	6	72	53.15	25.9471	894.783		22074	295	9	88	57.69	27.1434	813.236		30432	296	5	103	60.65	30.4622	999.008		30945	354	5	88	54.04	29.648	1043.75		36585	393	11	93	60.05	32.2097	1135.84		28517	372	8	77	60.81	28.0859	1015.35		2.7
2.71667	23857	310	6	79	53.78	25.8722	922.108		22711	176	7	131	58.25	27.0554	839.427		30371	296	5	102	61.19	30.4967	995.879		31018	354	5	88	54.32	29.5571	1049.43		36891	393	11	94	59.86	32.1649	1146.93		28329	372	8	76	60.49	28.0571	1009.69		2.71667
2.73333	24046	301	6	80	53.76	25.8225	931.202		21828	197	7	111	58.4	26.9859	808.868		30338	296	5	102	61.16	30.5304	993.698		31081	354	5	88	54.42	29.4456	1055.54		37001	393	11	94	60.11	32.1355	1151.41		28245	372	8	76	60.63	28.0305	1007.65		2.73333
2.75	23665	317	6	77	53.51	25.7499	919.033		21521	233	8	96	58.13	26.9391	798.876		30335	296	5	102	61.38	30.5794	992.006		31052	354	5	88	54.72	29.3476	1058.08		37101	395	11	94	60.17	32.1192	1155.1		28302	373	8	76	60.35	28.0149	1010.25		2.75
2.76667	23167	348	7	69	52.57	25.6614	902.795		20592	179	8	117	57.43	26.8675	766.427		30273	296	5	102	60.72	30.6392	988.048		30955	355	5	87	54.48	29.2622	1057.85		37343	393	11	95	60.25	32.1037	1163.2		28394	372	8	76	59.97	28.0068	1013.82		2.76667
2.78333	27263	349	11	111	52.2	25.5893	1065.41		20444	199	8	103	57.6	26.7843	763.283		30326	296	5	103	60.57	30.689	988.171		30782	357	5	87	53.97	29.218	1053.53		36989	389	11	95	60.15	32.1013	1152.26		28503	373	8	76	60.64	27.9972	1018.07		2.78333
2.8	31474	319	8	104	54.63	25.5178	1233.42		19934	206	8	97	57.76	26.7052	746.447		30348	296	5	102	61.21	30.7357	987.385		31110	354	5	88	54.39	29.2077	1065.13		36624	391	11	94	59.85	32.0947	1141.12		28529	372	8	77	60.57	28.0297	1017.81		2.8
2.81667	28588	371	7	90	58	25.4528	1123.18		20116	195	8	103	57.44	26.6667	754.35		30354	296	5	103	61.22	30.7771	986.252		30971	353	5	88	54.14	29.2195	1059.94		36497	388	11	94	60.09	32.076	1137.83		28598	372	8	77	61.03	28.0999	1017.72		2.81667
2.83333	30666	385	31	145	58.55	25.3861	1207.98		20154	202	8	100	57.19	26.6336	756.712		30411	296	5	103	61.56	30.807	987.146		30836	353	5	87	54.17	29.2757	1053.3		36168	391	11	92	60.02	32.0695	1127.8		28607	372	8	77	60.81	28.1687	1015.56		2.83333
2.85	42940	317	6	140	58.26	25.3255	1695.52		20170	202	8	100	56.64	26.6157	757.822		30313	296	5	102	60.91	30.8407	982.889		30742	353	5	87	53.96	29.3436	1047.65		34541	420	12	84	59.92	32.0605	1077.37		28548	372	8	77	60.69	28.2086	1012.03		2.85
2.86667	36426	286	6	141	61.57	25.2709	1441.42		20190	201	8	100	57.22	26.6171	758.534		30363	296	5	103	60.9	30.8576	983.972		30794	354	5	87	53.84	29.4314	1046.3		37680	385	11	99	59.68	32.0662	1175.07		28633	372	8	77	61.45	28.2264	1014.41		2.86667
2.88333	32214	308	6	105	61.68	25.2124	1277.7		20210	202	8	100	57.49	26.6068	759.58		30391	296	5	103	61.46	30.876	984.293		30803	353	5	87	54.23	29.5223	1043.38		37482	397	11	95	59.41	32.0874	1168.12		28617	371	8	77	61.5	28.2005	1014.77		2.88333
2.9	27121	308	6	88	60.23	25.1742	1077.33		20299	201	8	101	57.7	26.593	763.32		30469	296	5	103	61.75	30.8982	986.11		30676	350	5	88	54.09	29.6242	1035.5		37779	392	11	96	60.16	32.1102	1176.54		28661	372	8	77	61.96	28.185	1016.89		2.9
2.91667	24552	309	6	80	57.43	25.172	975.369		20313	201	8	101	57.56	26.5662	764.618		30398	296	5	103	61.73	30.938	982.545		30281	346	5	87	54.19	29.7246	1018.72		36576	381	10	96	60.04	32.1371	1138.12		28663	372	8	77	61.74	28.1458	1018.38		2.91667
2.93333	24695	376	7	79	54.57	25.2059	979.732		20297	201	8	101	57.18	26.5311	765.026		30272	296	5	102	61.19	30.9664	977.576		29628	344	5	86	53.88	29.8179	993.631		35270	387	10	91	60.03	32.1649	1096.54		28748	373	8	77	61.82	28.1051	1022.87		2.93333
2.95	27466	443	16	92	53.32	25.2731	1086.77		20396	202	8	101	57.64	26.4967	769.755		30367	296	5	103	61.5	30.9756	980.353		29167	343	5	85	53.83	29.9017	975.43		35238	389	10	91	59.65	32.1869	1094.79		28920	374	8	77	62.37	28.0541	1030.86		2.95
2.96667	38071	262	10	172	56.02	25.3632	1501.03		20446	202	8	101	57.41	26.4555	772.846		30509	296	5	103	61.71	30.997	984.256		28873	342	5	84	54.17	29.9776	963.154		35521	388	10	92	59.32	32.1967	1103.25		29382	377	8	78	62.56	28.0186	1048.66		2.96667
2.98333	35953	310	6	116	59.52	25.4932	1410.3		20524	201	8	102	57.9	26.4121	777.068		30530	296	5	103	61.9	31.0146	984.374		28756	341	6	84	53.85	30.0463	957.055		35674	390	10	91	59.73	32.1959	1108.03		29713	377	8	79	62.73	28.0105	1060.78		2.98333
3	28377	382	7	94	59.25	25.6816	1104.95		20432	200	8	102	57.64	26.3695	774.836		30459	296	5	103	61.86	31.0315	981.551		28395	337	6	84	53.89	30.1088	943.081		36002	388	10	93	59.48	32.1779	1118.84		29758	376	8	79	62.44	27.9846	1063.37		3
3.01667	28170	347	7	93	56.98	25.9006	1087.62		20314	198	8	102	57.34	26.3227	771.73		30557	296	5	103	61.39	31.0553	983.956		27960	336	6	83	53.46	30.1562	927.173		35825	388	10	92	59.83	32.1844	1113.12		29919	377	8	79	62.56	27.9477	1070.54		3.01667
3.03333	25655	314	6	82	57.27	26.1197	982.21		20780	234	8	92	58.2	26.269	791.046		30675	296	5	103	61.81	31.0683	987.341		27731	337	6	82	53.68	30.1902	918.543		35776	390	10	92	59.77	32.2105	1110.69		29875	376	8	79	63.39	27.924	1069.87		3.03333
3.05	23998	303	6	79	54.89	26.2999	912.475		20437	182	8	114	58.06	26.2202	779.438		30688	296	5	104	62.09	31.092	987.005		27887	340	6	82	54.07	30.2139	922.986		36079	390	11	92	59.74	32.2554	1118.54		29969	377	8	79	63.26	27.9078	1073.86		3.05
3.06667	22080	367	7	68	52.84	26.4233	835.625		20560	198	8	104	58.66	26.1775	785.407		30703	296	5	104	62.48	31.1196	986.612		28144	338	6	83	54.01	30.2289	931.029		36483	394	11	93	60.21	32.2945	1129.7		30075	378	8	80	63.36	27.8989	1078		3.06667
3.08333	23167	312	6	83	51.04	26.5135	873.783		20317	197	8	103	58.01	26.1294	777.554		30667	296	5	103	62.18	31.1311	985.092		28057	336	6	84	54.01	30.236	927.933		36864	392	11	94	60.21	32.3051	1141.12		29711	366	8	81	62.94	27.893	1065.18		3.08333
3.1	26930	266	6	109	52.12	26.5921	1012.71		20222	198	8	102	57.8	26.084	775.266		30789	296	5	104	61.79	31.1273	989.132		27804	334	6	83	53.9	30.2076	920.431		36781	393	11	94	60.52	32.2774	1139.53		29016	373	8	78	62.7	27.8885	1040.43		3.1
3.11667	25997	363	7	85	53.65	26.6828	974.299		20245	199	8	102	58.25	26.0441	777.337		30819	296	5	104	62.28	31.1273	990.096		27571	333	6	83	54.26	30.1499	914.465		36894	396	11	94	60.29	32.2179	1145.14		29016	373	8	78	62.94	27.8893	1040.4		3.11667
3.13333	26406	308	6	86	54.42	26.8018	985.231		20316	200	8	101	58.16	26.011	781.053		30855	296	5	104	62.38	31.1342	991.033		27678	341	6	81	54.44	30.0732	920.354		37352	393	11	95	60.27	32.1494	1161.83		29223	377	8	78	63.14	27.9115	1046.99		3.13333
3.15	24379	309	6	79	54.31	26.9176	905.689		20281	196	8	104	58.32	25.9787	780.678		30868	296	5	104	62.71	31.1679	990.378		28531	347	6	82	54.61	29.9902	951.344		37408	396	11	94	60.8	32.0841	1165.93		29637	377	8	79	63.29	27.9484	1060.42		3.15
3.16667	22839	369	9	78	52.66	26.9968	845.988		20059	192	8	105	57.86	25.9312	773.546		30749	296	5	104	62.3	31.1955	985.688		29342	349	6	84	54.57	29.8977	981.412		37852	395	11	96	60.62	32.023	1182.03		29715	370	8	80	63.1	27.9957	1061.41		3.16667
3.18333	24359	338	7	81	53.59	27.0351	901.015		19922	193	8	103	57.78	25.892	769.426		30820	296	5	104	62.03	31.2077	987.576		30160	351	6	86	54.59	29.7752	1012.92		37862	397	11	95	60.65	31.9855	1183.72		29029	372	8	78	63.28	28.0416	1035.21		3.18333
3.2	23321	352	11	81	54.01	27.0367	862.568		19939	196	8	102	58.35	25.8721	770.677		30795	297	5	104	62.66	31.2093	986.726		30650	352	6	87	55.27	29.6495	1033.74		38025	398	11	95	60.26	31.9496	1190.16		29103	374	8	78	63.58	28.0807	1036.4		3.2
3.21667	24813	309	6	80	55.22	27.0247	918.16		20009	197	8	102	58.37	25.8638	773.629		30889	296	5	104	62.71	31.2391	988.791		31033	353	6	88	55.45	29.5191	1051.28		38286	396	11	97	60.14	31.9284	1199.12		29316	375	8	78	63.82	28.1347	1041.99		3.21667
3.23333	23822	308	6	77	53.78	26.9739	883.15		20087	197	8	102	58.49	25.8452	777.203		30844	296	5	104	62.98	31.2828	985.973		31313	354	6	88	55.75	29.4053	1064.88		37980	394	11	96	60.49	31.9284	1189.54		29609	377	8	78	63.87	28.179	1050.75		3.23333
3.25	23457	308	6	76	52.25	26.8881	872.392		20074	196	8	102	57.98	25.8267	777.259		30801	296	5	104	62.35	31.3273	983.201		31461	355	6	89	55.46	29.2938	1073.98		37734	395	11	95	60.32	31.9325	1181.68		29941	378	8	79	63.66	28.2219	1060.91		3.25
3.26667	23423	309	6	76	51.79	26.786	874.449		20164	199	8	102	58.28	25.7971	781.639		30892	296	5	104	62.25	31.3671	984.853		31669	355	6	89	55.45	29.18	1085.3		37497	393	11	95	60	31.9488	1173.66		30210	379	8	80	63.98	28.2389	1069.8		3.26667
3.28333	23006	369	8	78	51.54	26.6773	862.381		20372	200	8	102	58.47	25.7874	789.997		30866	296	5	104	62.72	31.3909	983.28		31795	356	6	89	55.92	29.0662	1093.88		36933	393	11	94	59.63	31.9773	1154.97		30351	371	8	82	64.66	28.25	1074.37		3.28333
3.3	23358	356	8	77	52.79	26.5703	879.103		21872	184	8	124	58.7	25.7881	848.142		31024	296	5	105	62.78	31.4161	987.518		31894	356	6	90	55.62	28.9808	1100.52		37117	394	11	94	59.44	32.0042	1159.75		29343	370	8	79	64.83	28.2507	1038.66		3.3
3.31667	25728	302	6	85	56.02	26.4654	972.137		25503	227	8	127	59.4	25.7744	989.471		30823	296	5	104	63.06	31.446	980.188		31862	357	6	89	55.58	28.9461	1100.74		36764	388	11	95	59.61	32.0426	1147.35		29169	376	8	78	64.82	28.267	1031.91		3.31667
3.33333	22305	421	17	82	55.37	26.3463	846.608		24110	199	7	121	59.56	25.7524	936.225		30839	296	5	104	62.63	31.4705	979.932		31677	361	6	89	55.31	28.9397	1094.58		36194	389	11	93	59.34	32.0956	1127.69		29543	377	8	78	64.38	28.2722	1044.95		3.33333
3.35	29812	343	7	108	57.52	26.224	1136.82		20629	426	23	83	60.59	25.7193	802.081		30877	297	5	104	62.57	31.4951	980.376		32118	358	6	90	55.15	28.9721	1108.58		35860	393	11	91	59.33	32.1502	1115.39		29978	377	8	79	64.73	28.2788	1060.09		3.35
3.36667	29649	313	6	102	59.68	26.1115	1135.48		27221	275	9	121	61.32	25.6925	1059.49		30878	296	5	104	63.08	31.5257	979.455		32040	358	6	90	55.59	29.0401	1103.3		36120	393	11	92	59.07	32.1959	1121.88		30027	370	8	81	64.88	28.2714	1062.1		3.36667
3.38333	24849	445	11	67	60.13	26.0131	955.248		27212	219	7	134	61.77	25.6808	1059.62		30887	296	5	104	63.26	31.5525	978.907		32057	359	6	89	55.37	29.1618	1099.28		36420	391	11	93	59.16	32.248	1129.37		29178	372	8	79	65.19	28.2914	1031.34		3.38333
3.4	35304	284	6	135	57.47	25.9378	1361.1		27930	461	19	95	62.04	25.6664	1088.19		30684	296	5	104	63.34	31.5686	971.978		32046	360	6	89	55.39	29.2852	1094.27		36259	393	11	92	59.56	32.2864	1123.04		29094	375	8	78	64.94	28.2966	1028.18		3.4
3.41667	30506	310	6	98	59.14	25.8935	1178.13		32860	304	13	138	62.29	25.6636	1280.41		30735	296	5	104	62.71	31.5832	973.145		32088	360	6	89	55	29.4322	1090.24		36492	395	11	92	59.65	32.3328	1128.64		29537	379	8	78	64.52	28.3099	1043.35		3.41667
3.43333	26803	322	6	87	59.12	25.858	1036.54		32392	223	7	156	62.87	25.656	1262.55		30795	296	5	104	62.81	31.5885	974.879		32210	359	6	90	54.91	29.5879	1088.62		36870	395	11	93	59.67	32.3761	1138.8		29589	368	8	81	65.14	28.3217	1044.75		3.43333
3.45	25847	332	6	84	57.89	25.8231	1000.93		28600	201	7	142	62.48	25.6884	1113.34		30669	296	5	104	63.16	31.6008	970.514		31605	365	7	89	55.49	29.7389	1062.75		37086	393	11	94	59.39	32.3981	1144.7		29321	374	8	78	65.37	28.355	1034.07		3.45
3.46667	25619	311	6	82	57.1	25.7788	993.8		25936	200	7	130	61.84	25.7771	1006.16		30768	295	5	104	63.34	31.6368	972.538		32179	360	6	89	55.17	29.8906	1076.56		37045	393	11	94	59.75	32.4046	1143.2		29627	378	8	78	65.64	28.3661	1044.45		3.46667
3.48333	24905	311	6	80	55.38	25.728	968.01		23898	199	7	120	60.38	25.8872	923.159		30579	296	5	103	63.19	31.6544	966.026		32156	361	6	89	55.3	30.0424	1070.35		36971	395	11	94	60.05	32.3809	1141.75		30048	378	8	79	65.77	28.386	1058.55		3.48333
3.5	24666	312	6	79	54.15	25.6701	960.883		23199	277	9	97	59.12	25.9993	892.292		30565	296	5	103	62.68	31.6843	964.673		31308	377	7	85	54.83	30.1712	1037.68		37153	393	11	95	59.98	32.354	1148.33		30510	379	8	80	65.69	28.3808	1075.02		3.5
3.51667	24533	312	6	79	53.77	25.6254	957.372		22804	160	8	144	58.78	26.1548	871.885		30741	296	5	104	63.07	31.6912	970.017		32179	365	6	89	54.83	30.2945	1062.21		36926	391	11	94	59.86	32.3182	1142.58		30857	375	8	82	66.39	28.3794	1087.3		3.51667
3.53333	24520	339	7	80	53.24	25.6204	957.048		22668	197	8	115	58.53	26.3894	858.981		30705	295	5	104	63.34	31.6989	968.646		32243	354	6	93	55.05	30.4044	1060.47		36745	395	11	93	59.69	32.2855	1138.13		29914	368	8	81	66.42	28.3735	1054.3		3.53333
3.55	24774	363	7	73	53.64	25.6603	965.46		21567	197	8	109	58.08	26.677	808.45		30689	296	5	104	63.53	31.7288	967.23		31363	371	6	85	55.11	30.5182	1027.68		37300	394	11	95	59.74	32.2529	1156.48		29350	374	8	78	66.62	28.3882	1033.88		3.55
3.56667	25892	293	6	91	53.82	25.734	1006.14		20974	197	8	107	57.29	27.0244	776.114		30523	295	5	103	63.36	31.7471	961.441		31550	342	6	93	55	30.6312	1029.99		37041	392	11	94	59.88	32.2317	1149.21		29568	377	8	78	66.43	28.3794	1041.88		3.56667
3.58333	25568	313	6	82	54.65	25.8132	990.499		20573	197	8	104	56.85	27.4076	750.632		30545	295	5	104	62.9	31.754	961.925		30578	351	6	87	54.41	30.7142	995.564		36846	392	11	94	59.87	32.2252	1143.39		30068	377	8	80	66.16	28.3845	1059.31		3.58333
3.6	25456	346	7	83	54.49	25.8673	984.099		20376	198	8	103	57.06	27.7756	733.592		30463	295	5	103	63.52	31.7479	959.528		29614	363	6	82	54.59	30.8028	961.407		36740	396	11	93	59.64	32.2236	1140.16		30399	379	8	80	66.84	28.3875	1070.86		3.6
3.61667	25421	360	7	83	55.4	25.9121	981.047		20266	198	8	102	56.85	28.1183	720.742		30424	295	5	103	63.53	31.7586	957.976		29697	339	6	90	54.78	30.8779	961.757		37187	395	11	94	59.33	32.2162	1154.29		30712	379	8	81	66.8	28.3934	1081.66		3.61667
3.63333	27330	312	6	88	55.42	25.9411	1053.54		20229	197	8	103	56.9	28.3886	712.574		30383	296	5	103	63.88	31.764	956.523		28750	356	7	85	54.62	30.9688	928.355		37335	397	11	94	59.74	32.2203	1158.74		30849	380	8	81	67.24	28.4001	1086.23		3.63333
3.65	25048	349	6	76	55.67	25.9629	964.761		20139	196	8	103	56.37	28.6026	704.097		30387	296	5	103	63.39	31.7609	956.741		28907	348	6	85	54.12	31.0478	931.048		37731	398	11	95	59.82	32.2268	1170.79		30625	367	8	84	67.05	28.4112	1077.92		3.65
3.66667	26103	317	6	89	56.02	25.9798	1004.74		20040	194	8	103	56.5	28.7532	696.965		30500	296	5	103	63.22	31.7563	960.438		28696	341	6	84	53.74	31.1197	922.116		37921	396	11	96	59.89	32.2505	1175.83		29522	372	8	79	66.87	28.4422	1037.96		3.66667
3.68333	26557	369	7	86	57.78	25.9946	1021.64		20051	196	8	102	57.29	28.8489	695.036		30478	296	5	103	63.86	31.754	959.815		28368	342	6	83	54.37	31.1877	909.589		37638	393	11	96	59.72	32.2701	1166.34		29715	378	8	79	67.4	28.471	1043.69		3.68333
3.7	27313	331	6	88	57.87	26	1050.5		20148	198	8	102	57.31	28.9005	697.152		30487	296	5	103	63.87	31.754	960.098		28426	343	6	83	54.44	31.2399	909.927		37154	396	11	94	59.29	32.2904	1150.62		30206	378	8	80	67.18	28.488	1060.31		3.7
3.71667	26876	335	7	87	58.07	25.9908	1034.06		20271	198	8	102	57.44	28.9073	701.241		30471	296	5	103	64.3	31.754	959.594		28579	343	6	83	54.68	31.292	913.299		37278	396	11	94	59.56	32.2896	1154.49		30036	365	8	82	67.57	28.5036	1053.76		3.71667
3.73333	24764	402	16	88	57.25	25.9722	953.482		20341	200	8	102	56.93	28.8654	704.685		30396	296	5	103	63.87	31.7617	957.002		28585	342	6	83	54.6	31.3213	912.638		37255	396	11	94	59.46	32.2921	1153.69		29261	373	8	79	67.15	28.5146	1026.17		3.73333
3.75	26098	364	9	89	59.04	25.94	1006.09		20429	197	8	104	57.31	28.7897	709.594		30271	316	6	103	63.77	31.7556	953.25		28644	341	6	84	54.64	31.2936	915.33		37354	398	11	94	59.55	32.2855	1156.99		29565	377	8	79	67.09	28.5257	1036.43		3.75
3.76667	28175	313	6	90	59.17	25.9061	1087.58		20506	198	8	103	57.77	28.6844	714.882		30936	295	5	105	64.24	31.7372	974.756		28715	347	6	83	55.2	31.232	919.411		37714	399	11	94	59.39	32.2937	1167.84		30177	378	8	80	67.52	28.5272	1057.83		3.76667
3.78333	26641	315	6	86	58.75	25.8771	1029.52		20525	197	8	104	58.03	28.5551	718.786		29071	360	10	102	64.39	31.7318	916.147		29587	353	6	84	55.37	31.1537	949.71		37878	401	11	94	59.24	32.31	1172.33		30509	372	8	82	67.61	28.5575	1068.34		3.78333
3.8	26059	313	6	83	57.32	25.8569	1007.81		20575	197	8	104	58.13	28.4038	724.376		32354	323	6	110	64.5	31.7226	1019.9		30491	356	6	86	55.75	31.0581	981.742		38343	399	11	96	59.61	32.3296	1186		29792	368	8	81	67.96	28.5886	1042.1		3.8
3.81667	25892	312	6	83	56.39	25.8154	1002.97		20567	197	8	104	57.99	28.2435	728.204		32110	317	6	109	63.96	31.7081	1012.68		31222	357	6	87	55.7	30.9474	1008.87		38252	402	11	95	59.57	32.3695	1181.73		29204	372	8	78	67.68	28.6166	1020.52		3.81667
3.83333	25731	313	6	82	55.97	25.7657	998.652		20598	197	8	105	58.57	28.0825	733.482		28130	371	12	102	63.96	31.7073	887.177		31724	358	6	89	55.9	30.8107	1029.64		38486	400	11	96	59.82	32.3948	1188.03		29540	376	8	79	67.73	28.624	1032		3.83333
3.85	25725	313	6	82	55.32	25.7275	999.903		20608	197	8	105	58.68	27.9201	738.106		32965	295	5	112	64.48	31.7027	1039.82		32184	360	6	89	56.73	30.6834	1048.91		38260	400	11	96	59.36	32.4315	1179.72		30093	376	8	80	68.45	28.6218	1051.4		3.85
3.86667	24315	357	15	91	55.34	25.6936	946.344		20640	197	8	105	58.86	27.7653	743.373		31498	319	6	107	64.57	31.705	993.471		32393	360	6	90	56.7	30.5443	1060.53		38219	402	11	95	59.21	32.4666	1177.18		30462	376	8	81	68.59	28.6048	1064.93		3.86667
3.88333	31972	405	15	106	56.66	25.6696	1245.52		20687	197	8	105	58.63	27.6092	749.28		31542	295	5	107	64.21	31.6797	995.653		32408	360	6	90	56.71	30.4281	1065.07		38440	403	11	95	59.58	32.4975	1182.86		30475	375	8	81	69.02	28.5937	1065.79		3.88333
3.9	44839	457	16	137	60.36	25.6472	1748.3		20712	198	8	105	58.38	27.4612	754.226		30489	414	9	87	63.41	31.6897	962.111		32532	361	6	90	56.37	30.3111	1073.27		38582	403	11	96	59.36	32.5171	1186.51		30496	377	8	81	68.59	28.5804	1067.02		3.9
3.91667	57014	401	13	167	63.32	25.6412	2223.53		20759	197	8	105	59	27.3298	759.572		32187	321	7	114	63.25	31.6904	1015.67		32646	361	6	90	56.23	30.1918	1081.29		38654	405	11	96	59.4	32.5408	1187.86		30682	378	8	81	68.74	28.5856	1073.34		3.91667
3.93333	49411	504	28	139	65.66	25.6598	1925.62		21857	303	9	94	58.99	27.2198	802.982		39671	429	9	90	63.69	31.6721	1252.56		32765	361	6	91	56.69	30.0827	1089.16		38659	402	11	96	59.16	32.5522	1187.6		30529	366	8	83	69.4	28.579	1068.23		3.93333
3.95	58300	411	15	168	66.92	25.6822	2270.06		26339	223	7	131	60.21	27.118	971.275		32845	308	7	122	63.8	31.7012	1036.08		30652	384	9	89	56.32	30.021	1021.02		38656	405	11	96	58.87	32.5774	1186.59		29671	373	8	80	69.14	28.5812	1038.13		3.95
3.96667	57641	327	9	184	66.4	25.7051	2242.4		24551	199	7	124	60.73	27.0127	908.869		32028	346	6	100	63.39	31.7832	1007.7		31780	380	9	91	55.92	30.0044	1059.18		38638	404	11	96	59.29	32.5995	1185.23		29838	377	8	79	69.21	28.576	1044.16		3.96667
3.98333	48003	311	5	154	66.19	25.7444	1864.6		23309	199	8	117	60.63	26.9061	866.31		36920	497	4	75	62.48	31.8429	1159.44		30803	397	9	84	55.32	30.0376	1025.48		38555	402	11	96	59.19	32.6435	1181.09		30353	376	8	81	68.98	28.5716	1062.35		3.98333
4	37645	311	6	121	64.97	25.798	1459.22		22492	199	8	113	60.85	26.8242	838.497		40132	566	3	69	62.45	31.9142	1257.5		32240	354	7	97	55.33	30.1127	1070.64		38072	398	11	96	59.16	32.6892	1164.67		29958	367	8	82	69.15	28.559	1048.99		4
4.01667	30952	310	6	100	61.81	25.8438	1197.66		22009	199	8	110	60.39	26.7616	822.41		30950	294	5	105	62.4	32.0299	966.285		31236	369	8	90	55.5	30.2234	1033.5		37563	401	11	94	58.68	32.7291	1147.69		29545	373	8	79	69.72	28.5767	1033.88		4.01667
4.03333	26293	357	6	78	58.45	25.8919	1015.49		21788	200	8	109	60.2	26.7017	815.977		27329	488	4	66	62.12	32.118	850.894		31491	351	6	90	55.26	30.3578	1037.33		37666	402	11	94	58.48	32.7682	1149.47		29881	375	8	80	69.75	28.5989	1044.83		4.03333
4.05	25382	292	6	89	54.72	26.0394	974.755		21771	258	10	103	59.33	26.6708	816.286		39988	396	5	101	61.55	32.2053	1241.66		30217	347	6	87	55.01	30.4905	991.028		37592	398	11	95	58.72	32.8074	1145.84		30230	376	8	80	69.82	28.6233	1056.13		4.05
4.06667	23441	310	6	76	52.26	26.3343	890.132		28664	144	7	198	59.66	26.6378	1076.07		29504	294	5	100	60.99	32.3095	913.167		29321	343	6	86	54.44	30.651	956.608		37259	399	11	93	58.51	32.8465	1134.34		30450	375	8	81	69.58	28.6521	1062.75		4.06667
4.08333	21768	333	6	69	50.41	26.7565	813.559		28805	491	38	99	62.36	26.6123	1082.39		29427	294	5	100	61.3	32.403	908.156		28589	341	6	84	54.37	30.8051	928.059		37161	398	11	93	58.46	32.8906	1129.84		30674	375	8	82	69.85	28.6588	1070.32		4.08333
4.1	21881	301	6	73	48.44	27.2989	801.535		34780	315	26	152	64.18	26.6343	1305.83		29349	294	5	100	61.08	32.5218	902.441		28349	343	6	83	54.18	30.9435	916.155		36963	398	11	93	58.01	32.9452	1121.95		30583	374	8	82	70.4	28.6721	1066.65		4.1
4.11667	21224	309	6	69	47.55	27.9101	760.443		36783	389	19	139	65.61	26.6852	1378.4		26490	439	4	73	61.4	32.6306	811.815		28352	343	6	83	54.23	31.0897	911.942		36974	400	11	93	58.02	32.9908	1120.74		30542	373	8	82	70.53	28.6847	1064.75		4.11667
4.13333	20962	308	6	68	45.8	28.5098	735.257		37106	196	7	189	65.11	26.7506	1387.11		34936	565	4	65	61.18	32.7547	1066.59		28252	340	6	83	54.08	31.2304	904.632		37080	398	11	93	58.41	33.0129	1123.2		30393	372	8	82	70.64	28.6876	1059.45		4.13333
4.15	20942	309	6	68	45.22	29.0565	720.733		32770	199	7	165	64.51	26.8201	1221.85		40628	577	3	66	61.23	32.8467	1236.9		28090	340	6	83	53.97	31.3632	895.636		37046	399	11	93	58.56	33.0308	1121.56		30068	371	8	81	70.29	28.6824	1048.31		4.15
4.16667	21038	309	6	68	44.94	29.4951	713.271		28746	197	7	146	63.71	26.8923	1068.93		39114	393	5	99	62.16	32.8972	1188.98		28000	338	6	83	54.5	31.4564	890.12		37011	396	11	94	58.63	33.0553	1119.67		30042	371	8	81	70.58	28.6758	1047.64		4.16667
4.18333	21240	308	6	69	44.87	29.8124	712.454		26993	221	7	132	61.5	26.9831	1000.37		29304	294	5	100	62.41	32.9225	890.09		28008	340	6	82	54.62	31.5379	888.075		36640	395	11	93	58.37	33.0618	1108.23		29909	370	8	81	70.73	28.661	1043.54		4.18333
4.2	21379	308	6	69	44.82	29.9976	712.69		24802	198	7	126	60.01	27.0884	915.596		29375	294	5	100	63.03	32.9057	892.704		28204	342	6	82	54.99	31.5861	892.925		36445	395	11	92	58.42	33.0585	1102.44		29792	369	8	81	70.94	28.6714	1039.09		4.2
4.21667	21701	309	6	70	44.9	30.0604	721.913		23233	196	7	118	58.25	27.2989	851.06		29382	294	5	100	63.02	32.8551	894.291		28541	345	6	83	55.04	31.5805	903.753		36428	395	11	92	58.81	33.0447	1102.39		29709	371	8	80	70.85	28.6625	1036.51		4.21667
4.23333	22154	308	6	72	45.78	30.0244	737.868		22106	197	8	112	57.24	27.6635	799.103		29476	294	5	100	63.14	32.7869	899.018		29074	344	6	85	55.2	31.5197	922.408		36378	395	11	92	58.66	33.0259	1101.5		29714	371	8	80	70.36	28.6736	1036.29		4.23333
4.25	22124	341	7	67	46.35	29.908	739.735		21363	197	8	108	56.47	28.2407	756.461		29556	294	5	101	64.04	32.698	903.908		28811	344	6	85	55.91	31.3908	917.815		36393	396	12	92	58.74	32.9949	1102.99		29944	371	8	81	70.97	28.6847	1043.9		4.25
4.26667	23147	293	6	80	47.02	29.7256	778.689		20955	197	8	106	55.93	28.9177	724.644		29705	294	5	101	64.47	32.6022	911.134		28956	340	6	85	56.02	31.2272	927.268		36406	393	11	93	58.53	32.9639	1104.42		30011	371	8	81	71.24	28.6972	1045.78		4.26667
4.28333	23385	309	6	76	48.54	29.4864	793.079		20686	197	8	105	55.29	29.5781	699.369		29805	294	5	101	64.88	32.4973	917.154		28816	340	6	85	56.17	31.0446	928.212		36150	391	11	92	58.6	32.9362	1097.58		30051	372	8	81	71.48	28.7135	1046.58		4.28333
4.3	23596	309	6	76	48.82	29.2187	807.564		22052	243	8	107	54.43	30.1656	731.031		29874	295	5	101	64.58	32.3885	922.366		28648	340	6	84	55.95	30.8676	928.093		36138	395	12	91	58.99	32.9044	1098.27		30162	373	7	81	71.41	28.7054	1050.74		4.3
4.31667	23838	309	6	77	49.79	28.9391	823.73		21761	259	8	94	55.35	30.6651	709.635		29892	294	5	102	64.88	32.2789	926.054		28724	341	6	84	55.94	30.6858	936.069		36471	395	12	92	59.18	32.8734	1109.44		30318	373	7	81	71.11	28.7054	1056.18		4.31667
4.33333	24103	308	6	78	50.27	28.6534	841.191		22792	199	8	125	55.42	31.0937	733.011		30026	294	5	102	65.7	32.1632	933.552		27488	369	10	83	56.25	30.5135	900.848		36587	394	12	93	59.23	32.8547	1113.6		30465	373	7	82	71.83	28.6795	1062.26		4.33333
4.35	24242	309	6	78	50.98	28.3787	854.232		22381	193	8	116	56.19	31.426	712.182		30118	294	5	103	65.93	32.0751	938.984		29221	363	8	86	56.02	30.3617	962.429		36651	394	11	93	59.06	32.8286	1116.44		32693	451	23	102	72.29	28.6595	1140.74		4.35
4.36667	24377	310	6	79	50.82	28.1094	867.218		21581	198	8	109	56.27	31.6606	681.637		30100	294	5	102	66.2	31.9916	940.873		29634	371	8	86	56.13	30.2345	980.14		35648	404	13	92	59.21	32.7846	1087.34		39943	382	7	107	73.6	28.6499	1394.18		4.36667
4.38333	24557	309	6	79	51.12	27.8691	881.155		22307	258	8	107	55.91	31.7844	701.823		30103	294	5	103	65.81	31.8904	943.951		30602	370	7	87	56.04	30.1127	1016.25		36991	392	11	94	59.5	32.7332	1130.08		34685	376	7	93	73.31	28.6314	1211.43		4.38333
4.4	24732	309	6	80	52.14	27.6446	894.641		22390	199	7	112	56.95	31.8091	703.886		30271	294	5	103	66.17	31.8023	951.849		32226	359	6	90	56.12	30.0076	1073.93		36476	389	11	94	59.54	32.694	1115.68		31462	371	7	85	72.17	28.6011	1100.03		4.4
4.41667	24871	309	6	80	52.45	27.4327	906.619		21760	198	8	110	56.92	31.7507	685.34		30300	294	5	103	66.37	31.7234	955.131		32429	361	6	90	56.9	29.9207	1083.83		35910	391	11	92	59.62	32.6451	1100.01		29942	370	7	81	71.84	28.5797	1047.67		4.41667
4.43333	24882	309	6	80	52.85	27.2399	913.44		21421	197	8	109	57.53	31.6069	677.732		30394	294	5	103	66.58	31.6759	959.531		32768	362	6	91	56.87	29.8788	1096.7		36075	394	12	91	59.21	32.6027	1106.5		29330	370	7	79	70.81	28.573	1026.49		4.43333
4.45	24847	309	6	80	52.68	27.0547	918.398		21077	195	8	108	57.08	31.4067	671.099		30373	294	5	103	66.62	31.6399	959.96		33015	363	6	91	57.01	29.8566	1105.78		36496	394	11	93	59.45	32.5538	1121.1		29197	371	7	79	70.42	28.5679	1022.02		4.45
4.46667	24979	309	6	81	52.7	26.8909	928.902		21611	241	8	95	56.79	31.1804	693.097		30409	294	5	103	66.45	31.5947	962.473		33346	365	6	91	56.64	29.844	1117.34		36690	394	11	93	59.66	32.5228	1128.13		29137	371	7	79	69.6	28.6137	1018.29		4.46667
4.48333	25004	309	6	81	53.25	26.75	934.73		22700	267	8	104	57.69	30.9595	733.215		30632	294	5	104	66.87	31.5495	970.92		33723	367	6	92	56.72	29.8171	1130.99		36852	395	12	93	59.9	32.4935	1134.14		29191	371	7	79	69.19	28.6817	1017.76		4.48333
4.5	25128	309	6	81	53.44	26.6336	943.469		23205	172	7	136	58.45	30.7387	754.912		30615	295	5	104	67.05	31.5165	971.396		34013	368	6	92	56.82	29.8155	1140.78		37021	395	11	94	59.77	32.4592	1140.54		29392	370	7	79	70.08	28.8783	1017.79		4.5
4.51667	25132	309	6	81	53.6	26.5391	946.979		23061	215	7	116	59.56	30.4972	756.167		30683	294	5	104	67.5	31.4989	974.098		34215	368	6	93	56.68	29.8424	1146.52		37195	394	11	94	59.59	32.4331	1146.82		29371	370	7	79	70.24	29.1718	1006.83		4.51667
4.53333	25128	310	6	81	53.26	26.4632	949.545		23637	229	7	118	59.09	30.2427	781.578		30415	310	5	104	67.23	31.4828	966.083		34306	369	6	93	56.29	29.9199	1146.6		37233	393	11	95	59.99	32.416	1148.6		29347	370	7	79	70.89	29.4845	995.338		4.53333
4.55	25253	310	6	81	53.31	26.3884	956.974		23613	273	8	102	59.25	29.9991	787.123		31279	295	5	106	66.99	31.4751	993.768		34332	370	6	93	55.97	30.0463	1142.64		37043	389	11	95	60.04	32.4136	1142.82		29538	371	7	80	71.07	29.7558	992.682		4.55
4.56667	25312	309	6	82	53.86	26.3294	961.359		27056	315	8	103	60.2	29.7618	909.085		30992	294	5	105	67.58	31.4728	984.722		34470	371	6	93	56.23	30.191	1141.73		36327	384	11	95	60.03	32.4119	1120.79		29583	371	7	80	71.25	29.9029	989.303		4.56667
4.58333	25393	309	6	82	54.1	26.2884	965.938		27687	196	7	156	60.99	29.5396	937.285		30838	294	5	105	67.56	31.4751	979.757		34657	372	6	93	56.09	30.3665	1141.29		35246	380	11	93	59.89	32.3989	1087.88		29673	371	7	80	72.21	29.9561	990.55		4.58333
4.6	25387	309	6	82	54	26.2644	966.594		25006	265	25	157	61.5	29.3325	852.502		30792	294	5	105	67.72	31.4728	978.367		34628	371	6	93	56.07	30.5332	1134.11		34520	384	11	90	59.56	32.3744	1066.27		29856	372	7	80	72.71	29.9346	997.373		4.6
4.61667	25405	310	6	82	53.48	26.2475	967.903		37986	222	7	183	62.16	29.1137	1304.75		30674	293	5	105	67.39	31.4782	974.452		34571	372	6	93	55.77	30.7134	1125.6		34712	386	11	90	59.83	32.3589	1072.72		30014	372	7	81	73.37	29.8733	1004.71		4.61667
4.63333	25527	310	6	82	53.89	26.2223	973.483		32311	194	7	167	63.13	28.9259	1117.03		30697	293	5	105	67.16	31.4928	974.732		34694	372	6	93	55.43	30.8707	1123.85		35066	386	11	91	59.74	32.3402	1084.29		30121	372	7	81	73.19	29.7602	1012.12		4.63333
4.65	33882	250	8	163	54.39	26.1999	1293.21		28295	191	7	148	63.21	28.7457	984.322		30613	293	5	104	67.58	31.5027	971.757		34458	369	6	93	55.68	31.0494	1109.78		35315	387	11	91	59.89	32.3328	1092.23		30130	371	7	81	73.4	29.6375	1016.62		4.65
4.66667	34252	303	18	144	58.14	26.1836	1308.15		24996	186	7	134	62.1	28.5984	874.034		30581	293	5	104	67.55	31.528	969.963		34170	370	6	92	55.42	31.2422	1093.71		35513	385	11	92	59.88	32.3385	1098.16		30210	371	7	81	74.15	29.5133	1023.61		4.66667
4.68333	37015	309	5	120	61.75	26.1688	1414.47		26480	307	8	108	60.89	28.4753	929.929		30631	293	5	104	67.87	31.5548	970.723		34087	372	6	92	55.4	31.4406	1084.17		35373	384	11	92	59.97	32.3451	1093.61		30207	371	7	81	74.28	29.3987	1027.49		4.68333
4.7	29722	324	6	97	60.86	26.1584	1136.23		29321	162	7	182	60.15	28.4313	1031.29		30708	293	5	105	67.24	31.5793	972.408		34194	373	6	92	54.93	31.6232	1081.29		35476	388	11	91	60.69	32.3369	1097.07		30306	371	7	82	74.57	29.3048	1034.16		4.7
4.71667	27888	310	6	90	59.24	26.1459	1066.63		27915	254	8	128	60.69	28.4519	981.129		30642	293	5	104	67.12	31.6023	969.612		34345	372	6	92	54.74	31.7971	1080.13		36099	391	11	92	60.64	32.3353	1116.4		30223	371	7	81	74.31	29.2184	1034.38		4.71667
4.73333	26371	309	6	85	57.51	26.1317	1009.16		27603	233	7	139	60.43	28.5668	966.262		30474	309	5	104	67.78	31.6391	963.175		34367	373	6	92	55.07	31.9552	1075.47		36711	389	11	94	60.97	32.31	1136.21		30315	371	7	82	74.33	29.1297	1040.69		4.73333
4.75	25546	309	6	83	56.31	26.1224	977.935		27471	309	9	116	60.21	28.8255	953.011		31282	294	5	107	67.86	31.682	987.374		34482	374	6	92	54.93	32.1109	1073.84		36772	389	11	94	61.18	32.2603	1139.85		30364	371	7	82	74.74	29.038	1045.66		4.75
4.76667	24403	313	6	80	54.86	26.1147	934.453		30021	244	8	144	59.9	29.1777	1028.9		30887	293	5	105	68.16	31.7257	973.564		34539	375	6	92	55	32.2745	1070.16		37017	392	11	94	61.23	32.191	1149.92		30455	372	7	82	74.68	28.9729	1051.15		4.76667
4.78333	25054	308	6	81	53.76	26.1251	959		26690	209	7	138	58.97	29.5485	903.26		30781	293	5	105	67.64	31.764	969.053		34492	375	6	92	54.47	32.4231	1063.81		37454	394	11	95	61.62	32.1102	1166.42		30460	371	7	82	75.06	28.9219	1053.18		4.78333
4.8	24896	308	6	81	53.91	26.1426	952.316		27003	331	9	99	59.14	29.8849	903.566		30873	293	5	105	67.69	31.7885	971.2		34640	375	6	92	54.42	32.5536	1064.09		37859	393	11	96	61.88	32.0287	1182.03		29995	372	7	81	74.73	28.868	1039.04		4.8
4.81667	24952	309	6	81	53.29	26.2021	952.289		26548	221	7	138	58.73	30.1615	880.195		30912	292	5	106	68.19	31.8	972.075		34631	376	6	92	54.91	32.6595	1060.37		38319	394	11	97	61.97	31.9545	1199.17		30280	370	7	82	74.73	28.8318	1050.23		4.81667
4.83333	24914	308	6	81	53.27	26.331	946.184		25828	275	10	117	58.93	30.4064	849.426		28795	343	10	103	68.35	31.81	905.219		34847	377	6	92	54.74	32.7496	1064.04		38414	395	11	97	61.85	31.8966	1204.33		30315	370	7	82	75.3	28.7852	1053.15		4.83333
4.85	24931	309	6	81	52.83	26.484	941.362		23701	159	7	150	58.15	30.6155	774.149		32181	293	5	110	68.29	31.8345	1010.88		34854	377	6	92	54.71	32.8136	1062.18		38764	398	11	97	61.74	31.8338	1217.7		30284	370	7	82	75.4	28.7593	1053.02		4.85
4.86667	25151	308	6	82	52.8	26.6293	944.488		22457	183	7	123	57.53	30.7662	729.924		31509	293	5	108	67.68	31.8322	989.847		34950	378	6	92	54.23	32.876	1063.08		39123	397	11	99	62.11	31.7939	1230.52		30409	372	7	82	75.72	28.7357	1058.23		4.86667
4.88333	25179	308	6	82	53.54	26.7385	941.676		21131	184	7	115	57.53	30.8818	684.255		31149	293	5	106	67.92	31.8261	978.726		35020	377	6	93	54.15	32.9203	1063.78		39057	398	11	98	61.9	31.7702	1229.36		30442	370	6	82	75.55	28.7113	1060.28		4.88333
4.9	25324	308	6	82	53.58	26.8073	944.668		22465	297	9	91	56.73	30.9946	724.804		30717	293	5	105	68.06	31.8575	964.201		35013	377	6	93	54.42	32.9764	1061.76		39250	398	11	98	61.86	31.7735	1235.31		30454	371	6	82	75.69	28.7031	1061		4.9
4.91667	25063	311	6	82	54	26.8461	933.581		21551	160	7	135	57.31	31.1061	692.823		30645	293	5	105	68.29	31.9057	960.485		34856	377	6	93	54.54	33.0325	1055.2		39170	399	11	98	61.53	31.7849	1232.35		30461	370	7	82	76.19	28.6994	1061.38		4.91667
4.93333	25580	308	6	83	54.16	26.857	952.451		21726	237	8	100	57.2	31.1859	696.662		29749	341	9	105	67.97	31.9563	930.927		34448	375	6	92	54.25	33.095	1040.88		39281	396	11	99	61.36	31.8061	1235.01		30457	370	7	82	76.43	28.7172	1060.58		4.93333
4.95	25711	309	6	83	54.43	26.8363	958.07		23439	278	9	101	57.01	31.2368	750.366		30981	334	8	108	67.43	31.99	968.458		34333	375	6	92	53.78	33.1377	1036.07		32991	509	21	75	61.58	31.8314	1036.43		30397	369	7	82	76.49	28.7261	1058.17		4.95
4.96667	25763	309	6	83	54.98	26.8002	961.299		19663	277	16	110	58.15	31.243	629.358		30679	336	8	108	67.88	31.99	959.018		34220	375	6	91	53.77	33.1883	1031.09		40572	361	16	136	61.2	31.8681	1273.12		30312	369	7	82	76.17	28.7357	1054.86		4.96667
4.98333	25940	308	6	84	55.11	26.7516	969.662		23304	152	7	154	58.47	31.2306	746.192		32331	293	5	110	67.74	32.0038	1010.22		34174	376	6	91	54.12	33.2341	1028.28		43796	380	11	117	61.63	31.9317	1371.55		30337	368	7	82	76.3	28.7142	1056.51		4.98333
5	25918	308	6	84	55.32	26.6975	970.802		24236	159	7	155	59.32	31.1921	776.993		31460	293	4	107	68.08	32.0582	981.339		34275	377	6	91	54.07	33.2918	1029.53		38482	413	14	100	61.22	31.9814	1203.26		30275	368	7	82	76.62	28.712	1054.44		5
5.01667	25903	308	6	84	55.05	26.6418	972.269		26000	213	7	131	59.38	31.1067	835.832		31134	293	4	106	67.45	32.1172	969.386		34359	378	6	91	53.82	33.3574	1030.03		38168	387	11	99	60.68	32.0417	1191.2		30131	366	7	82	76.65	28.7172	1049.23		5.01667
5.03333	26001	308	6	84	55.18	26.5757	978.374		22290	361	19	121	59.52	30.9609	719.94		30903	293	4	105	66.68	32.1816	960.27		34496	379	6	91	53.44	33.4183	1032.25		35902	386	11	93	60.36	32.1257	1117.55		29796	365	7	82	76.63	28.709	1037.86		5.03333
5.05	26001	308	6	85	55.68	26.5118	980.732		26430	278	8	115	60.59	30.7978	858.177		30774	292	4	105	67.24	32.2368	954.625		34607	379	6	91	53.9	33.476	1033.79		33621	411	16	91	59.61	32.2105	1043.79		29681	366	7	81	76.31	28.7164	1033.59		5.05
5.06667	26114	308	6	85	55.95	26.4496	987.313		28099	282	7	118	60.85	30.6382	917.122		30735	293	4	105	67.22	32.2467	953.12		34733	379	6	92	54.03	33.5194	1036.2		35210	388	11	91	58.92	32.2904	1090.42		29651	364	7	82	76.65	28.715	1032.6		5.06667
5.08333	26043	308	6	85	55.94	26.3906	986.83		25404	163	7	157	61.07	30.4497	834.293		30637	293	5	105	67.32	32.2628	949.608		34696	379	6	92	54.07	33.5716	1033.49		34729	387	11	90	57.77	32.3304	1074.19		29475	362	7	81	76.97	28.692	1027.29		5.08333
5.1	26114	308	6	85	55.54	26.3305	991.778		18780	497	35	78	60.8	30.242	620.991		30128	344	6	101	67.02	32.285	933.188		34691	379	6	92	53.92	33.5985	1032.52		34546	388	11	89	57.37	32.3614	1067.51		29207	360	7	81	77.18	28.6884	1018.08		5.1
5.11667	26217	308	6	85	55.88	26.2819	997.532		25065	273	14	130	61.22	30.0315	834.625		32296	293	4	110	66.66	32.3333	998.847		34608	377	6	92	53.57	33.6269	1029.17		34487	383	11	90	57.58	32.5269	1060.26		28801	359	7	80	77	28.6728	1004.47		5.11667
5.13333	26213	308	6	85	56.16	26.2398	998.978		25948	154	7	169	61.54	29.8547	869.144		31236	292	4	107	67.72	32.4191	963.506		34470	377	6	92	54.09	33.638	1024.73		34206	381	11	90	57.79	32.7715	1043.77		28596	359	7	80	76.62	28.6617	997.706		5.13333
5.15	26231	307	6	85	56.33	26.2076	1000.89		25690	226	7	131	61.22	29.7336	864.006		30925	293	4	106	67.76	32.5126	951.17		34103	372	6	92	53.95	33.6372	1013.85		33766	379	11	89	57.92	33.0169	1022.69		28600	360	7	79	77.15	28.6499	998.258		5.15
5.16667	26269	308	6	85	56.1	26.1803	1003.39		27726	280	7	112	60.78	29.6641	934.665		30661	294	4	104	67.74	32.5808	941.076		33370	368	6	91	53.99	33.6412	991.939		33547	376	11	89	57.94	33.2061	1010.27		28741	361	7	80	77.21	28.6425	1003.44		5.16667
5.18333	26335	308	6	86	55.89	26.1573	1006.79		23181	158	7	148	59.81	29.6208	782.593		30541	293	4	104	67.14	32.6206	936.248		32508	367	6	88	53.32	33.6428	966.27		33190	374	11	89	58.37	33.3186	996.14		28947	362	7	80	77.53	28.6351	1010.89		5.18333
5.2	26319	308	6	86	56.47	26.1295	1007.25		21765	176	7	124	59.74	29.6297	734.567		30489	293	4	104	66.98	32.6421	934.04		32398	373	6	87	53.04	33.6428	963.001		32839	372	11	88	58.89	33.3366	985.075		29137	363	7	80	77.48	28.6048	1018.6		5.2
5.21667	26380	308	6	86	56.39	26.1044	1010.56		20540	179	7	115	59.26	29.6751	692.163		30371	293	4	104	67.54	32.6559	930.032		32685	374	6	87	53.45	33.6404	971.6		32562	372	11	88	59.24	33.2942	978.009		29350	364	7	81	77.47	28.5634	1027.54		5.21667
5.23333	26483	308	6	86	56.72	26.0913	1015.01		19680	178	7	111	58.79	29.7102	662.399		30383	293	4	104	67.79	32.6513	930.53		33072	375	6	88	53.37	33.6649	982.389		32777	374	11	88	59.65	33.2045	987.126		29545	363	7	81	78.13	28.522	1035.87		5.23333
5.25	26374	307	6	86	56.46	26.0771	1011.39		19099	178	8	108	58.18	29.768	641.596		30211	292	4	103	67.97	32.6352	925.719		33300	375	6	89	53.43	33.6933	988.326		32855	370	11	89	59.78	33.0699	993.501		29688	363	6	82	78.43	28.457	1043.26		5.25
5.26667	26435	308	6	86	56.24	26.0623	1014.3		18730	178	8	105	57.3	29.8395	627.691		30284	292	4	104	67.35	32.6336	927.999		33430	373	6	90	53.33	33.7242	991.277		33203	373	11	89	60.3	32.9199	1008.6		29711	363	6	82	78.98	28.3875	1046.62		5.26667
5.28333	26545	308	6	86	56.92	26.0487	1019.05		18545	178	8	104	57.66	29.9111	620.005		30330	292	4	104	67.52	32.6245	929.671		33232	370	6	90	53.38	33.7439	984.829		33698	377	11	89	60.85	32.7723	1028.25		29549	361	6	82	78.71	28.3195	1043.42		5.28333
5.3	26510	307	6	86	56.66	26.0345	1018.27		18434	179	8	103	57.54	29.9716	615.049		30314	292	4	104	68.09	32.6176	929.377		32868	369	6	89	54.12	33.751	973.837		34346	377	11	91	61.28	32.6337	1052.47		32723	423	14	95	78.56	28.2567	1158.06		5.3
5.31667	26532	307	6	86	56.94	26.0268	1019.41		18432	180	8	102	57.97	30.0177	614.038		30328	292	4	104	68.43	32.6298	929.457		32408	363	6	89	54.02	33.7487	960.275		34789	372	11	94	61.77	32.4739	1071.29		40935	356	6	115	80.24	28.1864	1452.29		5.31667
5.33333	26482	307	6	86	56.58	26.0252	1017.55		20365	345	11	85	58.02	30.0425	677.874		30296	292	4	104	68.52	32.6367	928.28		31594	360	6	88	54.03	33.725	936.814		34613	371	11	93	61.86	32.319	1070.98		34089	361	6	94	80.41	28.1266	1211.99		5.33333
5.35	26506	307	6	86	56.41	26.0186	1018.73		25841	296	8	110	59.01	30.0273	860.583		30298	292	4	104	68.19	32.6222	928.755		30958	361	6	86	53.51	33.6823	919.118		33774	382	12	93	62.43	32.1706	1049.84		31160	363	6	86	80.04	28.0948	1109.1		5.35
5.36667	26544	307	6	86	57.08	26.0186	1020.19		28679	329	10	105	61.31	29.9413	957.84		30259	292	4	104	68.66	32.5877	928.541		31013	366	6	85	53.47	33.6096	922.744		33782	389	15	94	62.76	32.0124	1055.28		29823	362	6	82	78.63	28.0615	1062.77		5.36667
5.38333	26520	306	6	87	57.15	26.0219	1019.14		26975	192	7	150	62.14	29.8196	904.607		30515	292	4	104	69.11	32.5509	937.455		31550	370	6	85	53.89	33.5392	940.69		35259	370	10	95	63.12	31.842	1107.31		32134	307	6	115	77.46	28.0238	1146.67		5.38333
5.4	26548	307	6	87	57.31	26.0257	1020.07		24074	323	16	112	62.66	29.6579	811.723		30594	292	4	105	69.67	32.5111	941.034		31792	372	6	86	54.13	33.476	949.696		34931	370	10	95	63.26	31.6895	1102.29		33191	377	22	123	77.94	28.0098	1184.98		5.4
5.41667	26526	307	6	86	56.72	26.0279	1019.14		25501	176	7	145	62.32	29.4591	865.641		30442	292	4	104	69.68	32.4597	937.839		32349	373	6	87	54.16	33.4183	968.003		34665	368	10	94	63.18	31.5313	1099.38		33049	512	18	89	78.06	28.0268	1179.19		5.41667
5.43333	26654	307	6	87	56.82	26.0328	1023.86		24950	258	7	108	61.87	29.241	853.254		30509	292	4	105	69.32	32.4191	941.081		32943	372	6	89	54.05	33.3748	987.062		34425	365	10	94	63.51	31.387	1096.79		39213	349	6	119	77.19	28.046	1398.17		5.43333
5.45	26652	307	6	87	57.26	26.0301	1023.89		23626	175	7	139	62.15	29.0098	814.413		30664	292	4	105	70.02	32.38	947.003		33180	372	6	89	54.38	33.3456	995.035		34184	368	10	93	63.39	31.2663	1093.32		32689	383	6	88	76.22	28.1665	1160.56		5.45
5.46667	26708	307	6	87	57.27	26.0361	1025.81		21979	176	7	125	61.65	28.7746	763.834		30643	292	4	105	70.19	32.3479	947.296		33335	372	6	90	54.84	33.3124	1000.68		34683	373	10	93	63.45	31.1448	1113.6		30287	363	6	86	75.12	28.4134	1065.94		5.46667
5.48333	26621	307	6	87	57.39	26.0448	1022.12		21007	183	7	115	61.23	28.5689	735.311		30694	292	4	105	70.66	32.3264	949.503		33363	372	6	90	54.94	33.2665	1002.9		35470	377	10	94	63.32	31.0551	1142.16		28483	368	6	79	74.38	28.681	993.098		5.48333
5.5	26699	306	6	87	56.95	26.0497	1024.92		20304	183	7	111	59.99	28.401	714.904		30780	292	4	105	70.49	32.2889	953.27		33370	372	6	90	54.86	33.1922	1005.36		36336	381	10	95	63.43	30.9712	1173.22		27937	368	6	78	73.11	28.9249	965.846		5.5
5.51667	26768	306	6	87	57.16	26.0514	1027.51		19833	183	8	108	59.54	28.3068	700.646		30789	292	4	105	70.29	32.262	954.342		33321	371	6	90	54.56	33.0982	1006.73		37623	381	10	99	64.16	30.9133	1217.05		27519	361	6	76	72.53	29.1681	943.462		5.51667
5.53333	26778	306	6	87	57.55	26.0437	1028.19		20215	240	8	100	59.76	28.2772	714.888		30838	292	4	106	70.91	32.2199	957.111		33284	371	6	90	54.94	32.9851	1009.06		37953	377	10	101	64.16	30.8611	1229.8		27236	361	6	75	71.68	29.3625	927.578		5.53333
5.55	26772	306	6	87	57.59	26.0454	1027.9		20784	173	7	121	60	28.3081	734.206		30847	292	4	106	71.02	32.2023	957.914		33226	368	6	90	54.76	32.8847	1010.38		34726	440	20	101	64.54	30.8334	1126.25		27443	360	6	76	71.52	29.6619	925.194		5.55
5.56667	26750	306	6	87	57.55	26.0432	1027.14		20155	183	8	110	60.4	28.3522	710.881		30920	292	4	106	71.45	32.203	960.158		32434	361	6	90	54.79	32.8081	988.598		39272	374	10	105	64.5	30.8089	1274.7		27587	361	6	76	72.52	30.0899	916.82		5.56667
5.58333	26763	306	6	88	57.12	26.0432	1027.64		19725	182	8	108	59.59	28.3804	695.023		30791	292	4	105	71	32.2	956.243		31402	372	6	85	54.51	32.748	958.898		37873	375	10	101	64.54	30.7673	1230.95		27770	360	6	77	73.16	30.5881	907.87		5.58333
5.6	26747	306	6	87	57.41	26.047	1026.87		19519	183	8	106	59.76	28.4065	687.131		30903	292	4	106	70.76	32.1801	960.315		31882	365	6	89	54	32.7085	974.732		37273	376	10	99	64.76	30.7094	1213.73		27949	360	6	78	74.17	31.0028	901.5		5.6
5.61667	26866	306	6	88	57.8	26.0454	1031.51		19412	184	8	106	60.21	28.4237	682.951		28767	341	9	103	71.42	32.1655	894.343		31576	369	6	87	54.37	32.6816	966.171		37156	377	10	98	64.48	30.6483	1212.34		28096	360	6	78	74.59	31.2519	899.017		5.61667
5.63333	26846	306	6	88	57.98	26.047	1030.67		19361	183	8	106	60.41	28.4285	681.041		32743	294	4	112	71.52	32.1647	1017.98		31499	371	5	85	54.37	32.6974	963.349		37448	380	10	99	64.36	30.5871	1224.31		28396	361	6	79	75.66	31.3339	906.238		5.63333
5.65	26836	306	6	88	57.78	26.0503	1030.16		19316	183	8	105	60.28	28.4086	679.936		31839	293	4	109	71.88	32.1693	989.732		31661	360	5	89	54.66	32.7069	968.022		37710	379	10	100	63.78	30.5553	1234.15		28719	361	6	79	76.94	31.2955	917.672		5.65
5.66667	26774	305	6	88	57.33	26.0454	1027.98		19243	182	8	106	59.72	28.346	678.862		31439	293	4	107	71.13	32.164	977.46		31609	365	5	87	54.21	32.7401	965.452		38012	379	10	100	63.57	30.5708	1243.41		28886	361	6	80	77.89	31.1588	927.059		5.66667
5.68333	26994	460	29	104	58.01	26.0437	1036.49		19193	182	8	106	60.23	28.2641	679.059		29398	343	8	104	70.82	32.1617	914.07		31726	365	5	87	54.05	32.7709	968.114		38156	381	10	100	63.74	30.601	1246.89		29112	362	6	80	78.61	30.934	941.099		5.68333
5.7	53135	580	28	112	60.68	26.047	2039.97		19177	181	8	106	60.63	28.1533	681.163		32639	294	4	111	71.24	32.1732	1014.48		31547	367	5	87	54.42	32.8073	961.585		38266	378	10	101	63.44	30.6719	1247.59		29252	362	6	81	78.64	30.6812	953.417		5.7
5.71667	48362	492	25	142	66.11	26.0552	1856.14		20076	204	8	107	60.93	28.0501	715.718		31893	293	4	109	71.36	32.1892	990.797		31767	367	5	87	54.53	32.831	967.592		38228	379	10	101	63.56	30.7681	1242.45		29494	362	6	82	79.18	30.4173	969.644		5.71667
5.73333	45970	555	14	107	68.16	26.065	1763.67		19429	176	8	110	60.95	27.9339	695.535		29647	358	8	93	71.43	32.2084	920.474		31954	366	5	87	54.69	32.8428	972.936		38045	380	10	100	63.29	30.8823	1231.94		29713	373	7	83	79.99	30.1335	986.046		5.73333
5.75	55683	285	5	198	67.61	26.0656	2136.27		19260	181	8	107	60.59	27.8059	692.658		32499	274	4	122	70.52	32.2161	1008.78		31966	366	5	87	54.48	32.8191	974.005		38074	376	10	101	63.31	30.985	1228.79		29969	370	6	83	80.44	29.8785	1003.03		5.75
5.76667	44797	304	5	147	67.93	26.0656	1718.63		19168	180	8	106	61.22	27.6463	693.329		32145	293	4	110	70.64	32.1931	998.507		32110	366	5	88	54.59	32.7844	979.431		37723	375	10	101	63.59	31.0641	1214.36		29997	372	7	83	80.85	29.6634	1011.25		5.76667
5.78333	36061	303	6	119	65.96	26.0596	1383.79		19062	179	8	106	61.25	27.484	693.568		31513	292	4	108	70.73	32.2061	978.479		27631	498	12	67	55	32.7385	843.991		37347	375	10	100	63.28	31.122	1200.02		29821	383	7	80	80.41	29.4497	1012.61		5.78333
5.8	30811	303	6	102	63.05	26.0607	1182.28		20683	251	8	88	61.56	27.3374	756.582		31166	293	4	106	70.69	32.2705	965.775		37403	170	5	222	55.09	32.6848	1144.36		37209	375	10	99	63.27	31.1644	1193.96		30241	352	6	86	80.73	29.2472	1033.98		5.8
5.81667	27601	303	6	91	59.45	26.0574	1059.24		20046	279	13	100	61.46	27.1923	737.195		29553	354	8	93	70.45	32.3325	914.033		44471	323	6	153	56.63	32.6429	1362.35		36939	373	10	99	62.83	31.1921	1184.24		29690	360	6	82	81.28	29.0757	1021.13		5.81667
5.83333	25735	302	6	85	56.69	26.0847	986.594		23016	372	17	94	61.79	27.045	851.025		32206	268	4	124	69.72	32.3846	994.484		34708	438	15	104	57.23	32.5781	1065.38		36807	371	10	99	62.79	31.2125	1179.24		33998	353	6	103	81.76	28.9478	1174.46		5.83333
5.85	24429	302	6	81	54.83	26.2464	930.757		25017	424	22	119	64.06	26.9026	929.909		31814	292	4	109	69.9	32.4367	980.802		38529	403	5	104	57	32.5283	1184.48		36401	373	10	98	63.1	31.2223	1165.87		32004	363	6	94	81.62	28.8488	1109.37		5.85
5.86667	23629	301	6	78	52.54	26.5692	889.339		31684	307	18	156	65.33	26.7788	1183.17		31369	292	4	107	70.2	32.5095	964.917		34357	421	5	90	56.51	32.4698	1058.12		36478	373	10	98	63.04	31.2639	1166.78		28529	419	14	86	80.74	28.7645	991.813		5.86667
5.88333	23067	301	6	77	50.97	27.0454	852.898		26817	347	31	127	67.04	26.6625	1005.79		31262	292	4	107	70.26	32.5593	960.155		33593	380	6	102	54.92	32.4326	1035.78		36525	372	10	98	63.12	31.3038	1166.79		30300	361	6	84	81.09	28.7039	1055.61		5.88333
5.9	22760	300	6	76	49.24	27.6189	824.072		32505	228	7	157	66.69	26.5518	1224.21		29812	344	11	118	69.86	32.613	914.115		33160	369	3	91	53.37	32.4057	1023.28		36305	368	10	99	62.84	31.3462	1158.19		28952	408	8	78	81.06	28.6603	1010.18		5.9
5.91667	22780	300	6	76	48.6	28.2012	807.768		26778	157	7	171	65.82	26.4444	1012.61		34450	325	7	124	69.38	32.6674	1054.57		31083	365	3	85	51.63	32.42	958.761		35363	377	10	94	62.97	31.3731	1127.17		29678	371	6	82	81.03	28.6366	1036.37		5.91667
5.93333	22696	300	6	76	48.41	28.7222	790.189		25468	174	7	147	65.43	26.355	966.344		34603	292	4	118	70.05	32.7302	1057.22		30079	365	3	82	50.3	32.4516	926.888		35455	357	10	100	63.46	31.4066	1128.9		30669	389	8	92	80.57	28.6277	1071.3		5.93333
5.95	22908	300	6	76	48.16	29.1417	786.09		26233	308	8	99	64.29	26.2917	997.767		32826	292	4	113	70.09	32.77	1001.71		29603	365	3	81	49.16	32.6128	907.71		35244	368	10	96	63.28	31.4384	1121.05		30742	364	6	85	80.23	28.6344	1073.6		5.95
5.96667	23077	300	6	77	48.4	29.4443	783.751		26475	190	7	144	63.87	26.3117	1006.21		31917	291	4	110	69.83	32.7685	974.015		29553	366	3	81	48.31	32.9535	896.809		35502	369	10	96	63.44	31.4457	1128.99		29906	363	6	82	80.61	28.6433	1044.09		5.96667
5.98333	23320	300	6	78	48.43	29.6142	787.461		28463	164	7	174	63.33	26.4039	1077.99		31318	292	4	107	69.05	32.79	955.11		29620	366	3	81	47.76	33.4199	886.299		35782	370	10	97	63.19	31.4473	1137.84		29688	367	6	82	80.68	28.7061	1034.21		5.98333
6	23682	301	6	79	49.2	29.665	798.315		26004	181	7	144	62.97	26.5937	977.824		30829	291	4	106	68.38	32.816	939.45		29872	366	3	82	47.44	33.9566	879.712		36193	370	10	98	63.58	31.431	1151.51		29475	357	6	83	81.09	28.8	1023.44		6
6.01667	23751	306	6	80	50.08	29.6235	801.763		23538	180	7	130	62.42	26.9033	874.911		30568	291	4	105	68.63	32.8597	930.259		30101	365	3	82	48.12	34.4427	873.945		36480	372	10	98	64.12	31.396	1161.93		28909	360	6	80	80.89	28.919	999.655		6.01667
6.03333	24393	300	6	81	50.94	29.5027	826.804		21862	180	8	122	61.33	27.2941	800.98		30576	331	5	103	68.41	32.8643	930.372		30255	365	3	83	48.52	34.841	868.373		34814	393	13	97	64.17	31.3723	1109.7		28882	358	6	81	80.55	29.0106	995.566		6.03333
6.05	24585	301	6	82	51.91	29.3269	838.31		20742	179	8	116	60.59	27.7096	748.549		31519	291	4	108	67.96	32.8804	958.596		30431	365	3	83	49.59	35.1129	866.661		37774	375	10	101	64.45	31.325	1205.87		28864	358	6	81	81.25	29.058	993.325		6.05
6.06667	24781	301	6	82	52.15	29.0975	851.655		19969	179	8	112	59.22	28.1265	709.971		30946	291	4	106	67.89	32.9708	938.589		30581	366	3	84	50.13	35.2513	867.515		38009	373	10	102	64.31	31.3112	1213.91		28956	362	6	81	81.55	29.0831	995.63		6.06667
6.08333	25018	301	6	83	53.24	28.8391	867.502		19446	178	8	109	58.89	28.5152	681.952		30642	291	4	105	67.73	33.0857	926.14		30729	365	3	84	50.54	35.2133	872.653		37681	372	10	101	64.67	31.2598	1205.41		29054	358	6	81	82.22	29.1282	997.453		6.08333
6.1	25297	301	6	84	53.85	28.5759	885.258		19117	179	8	107	58.98	28.8681	662.218		30122	295	4	104	68.17	33.2098	907.02		30854	365	3	84	51.74	35.0513	880.253		37817	374	10	101	64.83	31.2272	1211.03		29064	363	6	82	82.22	29.177	996.128		6.1
6.11667	25519	302	6	85	54.65	28.3137	901.295		18924	179	8	106	58.89	29.21	647.859		30026	328	5	102	68.27	33.3432	900.515		30962	363	3	85	52.27	34.8007	889.694		38041	372	10	102	64.9	31.1726	1220.34		29177	358	6	82	82.03	29.1962	999.343		6.11667
6.13333	25577	302	6	85	54.95	28.0608	911.485		18809	179	8	105	58.72	29.5004	637.585		31128	290	4	107	68.36	33.4451	930.72		30799	362	3	85	52.93	34.5091	892.49		37688	369	10	102	64.8	31.1245	1210.88		29118	357	6	81	83.08	29.1792	997.903		6.13333
6.15	25732	302	6	85	55.17	27.8199	924.948		18750	179	8	105	58.18	29.7322	630.629		30191	317	5	105	68.52	33.4658	902.146		30274	365	4	84	53.04	34.2095	884.959		37303	367	10	102	64.39	31.0568	1201.12		29253	361	6	82	83.07	29.1459	1003.67		6.15
6.16667	25868	302	6	86	56.19	27.5971	937.345		18696	179	8	105	58.77	29.8939	625.412		31053	305	5	106	68.48	33.4274	928.967		30805	363	4	85	53.13	33.9313	907.865		36815	365	10	101	64.55	30.9973	1187.69		29534	363	6	83	83.65	29.0957	1015.07		6.16667
6.18333	26057	302	6	86	56.5	27.3879	951.405		19427	207	8	101	59.15	29.9867	647.853		31121	291	4	107	69.32	33.3945	931.92		30258	374	4	81	53.66	33.6775	898.462		36416	366	10	99	64.63	30.9712	1175.8		29166	355	6	82	83.56	29.0092	1005.41		6.18333
6.2	26117	302	6	86	56.85	27.1962	960.318		22200	255	9	109	60.11	30.0266	739.343		30825	290	4	106	69.86	33.37	923.735		27303	409	9	76	53.86	33.4697	815.754		36276	366	10	99	64.45	30.9606	1171.68		28571	369	6	78	83.51	28.902	988.548		6.2
6.21667	26134	302	6	87	56.77	27.0203	967.198		22836	235	8	114	61.05	30.0088	760.978		30521	291	4	105	70.22	33.3416	915.402		32068	357	5	98	54.14	33.2886	963.331		36551	371	10	98	64.23	30.9801	1179.82		29421	354	6	86	84.27	28.7896	1021.93		6.21667
6.23333	26322	302	6	87	56.68	26.869	979.641		21210	172	8	123	61.16	29.9338	708.564		30446	290	4	105	69.86	33.3087	914.056		30588	373	5	99	54.06	33.1361	923.102		37224	372	10	100	63.98	31.007	1200.5		29168	363	7	83	84.39	28.7031	1016.2		6.23333
6.25	26284	302	6	87	57.32	26.7292	983.344		20431	179	8	114	61.87	29.7996	685.613		30033	303	5	104	70.05	33.2328	903.715		41865	475	19	105	54.3	33.0073	1268.36		37676	374	10	101	64.56	31.0299	1214.18		29596	359	6	83	84.81	28.6263	1033.88		6.25
6.26667	26371	302	6	87	57.29	26.6118	990.952		19831	178	8	111	61.58	29.6318	669.248		30924	292	4	106	70.62	33.1616	932.525		45050	384	17	147	57.17	32.8934	1369.57		38213	376	10	102	64.67	31.0568	1230.42		29278	362	6	83	84.5	28.5679	1024.86		6.26667
6.28333	26390	302	6	87	57.6	26.5151	995.282		19497	178	8	110	61.78	29.4267	662.56		30680	291	4	106	71.04	33.098	926.945		49279	361	5	147	59.08	32.8096	1501.97		38806	378	10	103	65.05	31.0869	1248.31		29599	360	6	82	84.43	28.5117	1038.14		6.28333
6.3	26294	302	6	87	57.25	26.4277	994.941		19316	177	8	109	61.28	29.1977	661.56		30574	290	4	105	71.16	33.0443	925.242		41108	373	4	116	59.17	32.7172	1256.47		39319	376	10	105	65.13	31.1139	1263.71		29694	360	6	82	85.34	28.454	1043.58		6.3
6.31667	26475	302	6	88	57.41	26.3572	1004.47		19097	176	8	108	60.89	28.9521	659.608		30558	291	4	105	70.8	33.0183	925.487		35784	365	4	100	57.06	32.6468	1096.09		39414	378	10	104	64.97	31.1204	1266.5		29873	361	6	83	85.56	28.3927	1052.14		6.31667
6.33333	26413	302	6	88	57.84	26.2879	1004.76		18958	176	8	108	61.53	28.7051	660.441		30561	291	4	105	71.27	33.0114	925.771		31820	367	4	90	54.57	32.5907	976.352		39563	375	10	106	65.48	31.1236	1271.16		30244	366	6	84	85.87	28.3705	1066.04		6.33333
6.35	26467	302	6	88	57.84	26.2387	1008.7		18856	174	8	108	61.62	28.4664	662.396		30642	291	4	105	71.82	32.9922	928.764		30356	370	4	85	52.2	32.5449	932.743		39378	376	10	105	65.3	31.1163	1265.51		30256	360	6	84	85.61	28.3498	1067.24		6.35
6.36667	26451	302	6	88	57.88	26.2081	1009.27		18643	171	8	109	61.98	28.273	659.391		30684	290	4	106	72.21	32.9792	930.404		28989	357	3	81	49.86	32.5354	890.999		39202	373	10	105	65.27	31.1073	1260.22		30327	361	6	84	85.6	28.3047	1071.45		6.36667
6.38333	26451	302	6	88	57.46	26.1841	1010.19		18609	173	8	108	61.61	28.0962	662.331		30642	291	4	105	72.25	32.944	930.125		27974	356	3	78	48.08	32.5646	859.03		38800	373	10	104	64.95	31.0772	1248.51		28385	412	10	84	86.09	28.2648	1004.25		6.38333
6.4	26552	302	6	88	57.57	26.1705	1014.58		18571	175	8	106	61.46	27.9146	665.279		30703	291	4	106	71.81	32.8896	933.518		27509	356	3	77	46.25	32.7907	838.927		38805	373	10	104	64.53	31.0649	1249.16		24402	506	25	70	86.12	28.2345	864.262		6.4
6.41667	26584	302	6	88	58.04	26.1552	1016.4		18674	176	8	106	62.16	27.7502	672.932		30816	290	4	106	72.6	32.8421	938.309		27379	356	3	77	45.72	33.2784	822.727		38528	373	10	103	64.85	31.0649	1240.24		34335	359	11	110	86.7	28.1946	1217.79		6.41667
6.43333	26543	302	6	88	58.12	26.1442	1015.25		18716	175	8	107	62.26	27.5947	678.246		30888	291	4	106	72.61	32.806	941.534		27395	356	3	77	45.63	33.936	807.255		38414	372	10	103	64.6	31.0984	1235.24		33522	361	6	93	86.4	28.1768	1189.7		6.43333
6.45	26526	301	6	88	58.19	26.1382	1014.84		18719	174	8	107	62.49	27.4468	682.01		30886	291	4	106	73.26	32.7769	942.309		27569	356	3	77	45.94	34.6316	796.065		38128	369	10	103	64.57	31.1489	1224.06		31303	361	6	87	86.28	28.1694	1111.24		6.45
6.46667	26537	301	6	88	57.64	26.1382	1015.26		18775	176	8	107	61.94	27.3044	687.618		30932	290	4	107	72.98	32.7516	944.441		27693	355	3	78	46.32	35.2552	785.501		37631	370	10	102	64.13	31.2125	1205.64		30306	362	6	84	86.36	28.1665	1075.96		6.46667
6.48333	26589	301	6	88	58.1	26.1306	1017.54		18820	176	8	107	61.96	27.1641	692.827		30927	290	4	107	72.73	32.711	945.461		27958	356	3	78	46.95	35.6805	783.566		37411	367	10	102	63.79	31.2745	1196.21		30043	358	6	84	85.8	28.1643	1066.71		6.48333
6.5	26615	301	6	89	58.24	26.1295	1018.58		18859	176	8	107	62.61	27.0155	698.082		30825	290	4	106	73.42	32.6658	943.647		28238	356	3	79	48.49	35.8955	786.673		37219	368	10	101	64.17	31.3462	1187.35		29413	358	6	82	85.58	28.1776	1043.84		6.5
6.51667	26596	301	6	88	58.31	26.1235	1018.09		18907	176	8	108	62.58	26.8703	703.64		30992	291	4	107	73.59	32.6367	949.605		28104	370	5	80	49.4	35.9089	782.647		37021	369	10	100	63.96	31.4204	1178.25		29350	360	6	82	84.71	28.2219	1039.97		6.51667
6.53333	26560	301	6	88	58.31	26.1169	1016.97		18968	176	8	107	62.75	26.7313	709.579		30928	290	4	107	73.92	32.6237	948.023		28824	364	4	82	50.5	35.7587	806.069		37273	369	10	101	63.97	31.4816	1183.96		29589	360	6	82	84.42	28.2692	1046.69		6.53333
6.55	26490	300	6	88	57.88	26.1087	1014.6		18944	175	8	108	62.22	26.6054	712.035		30897	290	4	106	73.5	32.5984	947.807		28886	355	3	82	51.18	35.4726	814.319		37233	368	10	101	63.78	31.546	1180.28		29813	361	6	83	84.99	28.3476	1051.69		6.55
6.56667	26634	323	6	90	58.28	26.0994	1020.48		17418	292	18	95	62.78	26.4782	657.825		30965	290	4	107	73.4	32.5724	950.653		28702	351	3	82	51.71	35.0971	817.788		37245	367	10	102	63.75	31.5908	1178.98		30041	366	6	84	85	28.5302	1052.96		6.56667
6.58333	27007	300	6	90	59.08	26.1	1034.75		26300	197	7	144	64.48	26.3564	997.861		31002	290	4	107	74.14	32.5547	952.304		28227	344	3	82	52.78	34.6608	814.378		37039	365	10	101	64.21	31.6341	1170.86		30003	357	6	84	85.56	28.7667	1042.98		6.58333
6.6	26763	300	6	89	59.22	26.1044	1025.23		26221	204	7	138	65.74	26.2525	998.8		30974	289	4	107	74.31	32.5478	951.646		27408	339	3	81	53.09	34.2245	800.83		36950	367	10	101	64.27	31.6585	1167.14		29825	361	6	83	85.43	28.9692	1029.54		6.6
6.61667	26472	325	7	89	58.77	26.1065	1014		26017	241	8	130	66.16	26.1452	995.097		30950	290	4	107	74.53	32.5379	951.199		26678	337	3	79	53.5	33.8056	789.16		36883	366	10	101	64.46	31.6528	1165.24		30031	361	6	83	85.87	29.1097	1031.65		6.61667
6.63333	27309	320	6	92	58.67	26.1022	1046.23		24229	171	7	142	65.57	26.0571	929.842		30915	289	4	107	73.9	32.5233	950.549		25758	338	3	78	53.39	33.4088	770.995		36965	365	10	101	64.06	31.6544	1167.77		30159	361	6	84	86.55	29.177	1033.66		6.63333
6.65	26400	398	10	85	60.72	26.0874	1011.98		22156	170	8	130	65.24	25.9718	853.078		31007	290	4	107	73.96	32.5187	953.512		25600	331	3	77	53.36	33.0594	774.363		37046	366	10	101	64.09	31.6406	1170.84		30371	362	6	84	86.96	29.2036	1039.98		6.65
6.66667	36510	339	7	125	61.13	26.0874	1399.52		21134	174	8	122	64.66	25.9078	815.738		30940	290	4	107	74.62	32.5118	951.654		25217	332	3	76	54.14	32.7701	769.512		36993	365	10	101	64.74	31.6186	1169.98		30524	362	6	84	87.16	29.1821	1045.98		6.66667
6.68333	33075	618	27	76	64.47	26.0869	1267.88		20408	173	8	118	64.36	25.8844	788.427		30965	290	4	107	74.72	32.521	952.154		25141	333	3	75	54.07	32.5322	772.803		35029	388	13	99	64.61	31.608	1108.23		30695	363	6	85	86.82	29.14	1053.36		6.68333
6.7	55419	325	10	189	66.06	26.0907	2124.09		19746	172	8	115	63.57	25.8521	763.806		30991	290	4	107	74.97	32.5302	952.684		25420	340	3	75	54.4	32.3164	786.597		38370	366	10	105	64.67	31.5794	1215.03		30615	385	7	81	87.32	29.1082	1051.76		6.7
6.71667	52687	461	9	146	67.37	26.0885	2019.55		19356	172	8	112	62.7	25.8287	749.398		31010	291	4	107	74.46	32.5279	953.335		26075	353	4	76	54.38	32.122	811.749		37653	367	10	102	64.58	31.5215	1194.52		38606	508	28	109	88.37	29.0653	1328.25		6.71667
6.73333	39187	163	5	240	69.26	26.0754	1502.83		19058	172	8	111	62.83	25.8872	736.194		31129	290	4	107	74.67	32.5241	957.106		27348	346	3	79	54.65	31.9362	856.331		37664	365	10	103	64.75	31.4979	1195.76		51912	412	35	163	91.13	29.0225	1788.68		6.73333
6.75	42438	428	15	141	68.98	26.0661	1628.09		18951	173	8	109	62.61	25.989	729.193		31168	290	4	107	75.26	32.5164	958.531		27871	347	3	80	55.56	31.7544	877.704		37387	365	10	103	65.32	31.4612	1188.35		50176	529	41	137	91.66	28.984	1731.16		6.75
6.76667	42589	296	5	157	67.06	26.0454	1635.18		18845	173	8	109	62.76	26.119	721.504		31212	291	4	107	75.35	32.5111	960.043		28288	347	3	82	55.91	31.5766	895.854		37284	365	10	102	65.2	31.4245	1186.46		51978	471	41	174	91.49	28.9389	1796.13		6.76667
6.78333	36596	285	5	131	65.09	26.0192	1406.5		18791	173	8	108	62.47	26.278	715.086		31148	290	4	107	75.39	32.5134	958.006		28589	348	3	82	56.4	31.3829	910.973		37244	365	10	102	65.26	31.4049	1185.93		45345	633	59	95	90.88	28.899	1569.08		6.78333
6.8	30526	298	6	102	62.35	25.9809	1174.94		18743	172	8	109	62.11	26.4328	709.082		31169	290	4	108	74.91	32.521	958.426		28841	348	3	83	56.29	31.1695	925.295		37240	364	10	102	64.99	31.3658	1187.28		67285	398	16	187	89.97	28.882	2329.65		6.8
6.81667	26977	297	6	91	59.64	25.9897	1037.99		18740	172	8	109	62.8	26.5683	705.352		31089	290	4	107	75.35	32.5287	955.741		29053	348	3	84	56.53	30.9379	939.074		37232	364	10	102	64.9	31.2989	1189.56		55833	383	8	152	86.65	28.8768	1933.49		6.81667
6.83333	25044	297	6	84	56.75	26.1093	959.199		17151	294	19	95	63.07	26.6852	642.715		31189	289	4	108	75.57	32.5271	958.861		29083	347	3	84	57.08	30.6976	947.402		36981	359	10	103	65.15	31.2557	1183.18		43476	377	9	130	80.34	28.8946	1504.64		6.83333
6.85	23815	297	6	80	54.28	26.3824	902.686		21945	171	8	129	64.18	26.7671	819.85		31186	290	4	108	75.91	32.5294	958.701		29058	346	3	84	57.12	30.4368	954.7		36353	359	10	101	65.13	31.237	1163.78		39743	353	5	115	73.03	28.9996	1370.47		6.85
6.86667	23176	296	6	78	51.81	26.7926	865.016		23472	277	8	100	64.07	26.8201	875.165		31094	289	4	107	75.74	32.5455	955.4		28966	347	3	84	57.18	30.2005	959.124		36195	359	10	101	65.07	31.2313	1158.93		31161	367	5	85	67.49	29.4216	1059.12		6.86667
6.88333	22857	296	6	77	50.47	27.2852	837.706		22707	161	8	142	64.25	26.8311	846.295		31055	289	4	107	75.2	32.5524	953.999		29078	347	3	84	56.77	30.0044	969.123		36007	361	10	101	64.59	31.2386	1152.64		26617	366	6	73	61.65	30.2081	881.12		6.88333
6.9	22691	296	6	77	49.7	27.7986	816.263		21935	171	8	129	64.9	26.818	817.921		31091	289	4	108	75.9	32.5563	954.993		29128	347	3	84	57.15	29.8685	975.208		36121	359	10	101	64.89	31.2631	1155.39		23900	362	6	66	57.28	31.2881	763.868		6.9
6.91667	22708	295	6	77	49.16	28.3252	801.69		20738	170	8	122	64.55	26.8001	773.802		31095	290	4	107	75.88	32.5678	954.779		29140	347	3	84	57.27	29.7602	979.16		36213	358	10	101	65.35	31.2647	1158.27		22380	365	6	61	53.7	32.5388	687.793		6.91667
6.93333	22830	295	6	77	48.97	28.8069	792.518		20018	171	8	117	64.3	26.7623	747.993		31140	290	4	107	76.32	32.5838	955.688		29102	346	3	84	57.21	29.7009	979.835		36109	359	10	101	65.31	31.2402	1155.85		21767	364	6	60	50.9	33.964	640.884		6.93333
6.95	23018	295	6	78	48.49	29.1958	788.401		19645	172	8	114	63.77	26.7114	735.454		31130	289	4	108	76.06	32.6068	954.708		29084	347	3	84	57.09	29.6661	980.377		36322	360	10	101	65.42	31.2223	1163.34		21602	361	6	60	49.85	35.3995	610.234		6.95
6.96667	23279	294	6	79	49.13	29.4765	789.747		25264	221	8	135	64.63	26.6371	948.452		31202	290	4	108	75.72	32.6137	956.714		29213	348	3	84	56.74	29.6567	985.04		36559	362	10	101	65.23	31.1978	1171.84		21545	359	6	60	48.74	36.6399	588.02		6.96667
6.98333	23509	295	6	80	49.67	29.636	793.258		29369	246	9	144	65.64	26.5786	1104.99		31159	289	4	108	76.46	32.616	955.328		29333	348	3	84	57.38	29.6606	988.955		36855	363	10	102	65.73	31.1677	1182.48		21651	360	6	60	48.67	37.6489	575.076		6.98333
7	23380	299	6	80	50.32	29.6885	787.512		29673	239	8	146	66.73	26.547	1117.76		31212	289	4	108	76.41	32.6222	956.773		29338	347	3	85	57.13	29.693	988.044		37041	359	10	103	66.13	31.122	1190.19		21974	360	6	61	48.63	38.3837	572.483		7
7.01667	24188	295	6	82	51.15	29.6404	816.049		26238	170	7	154	67.37	26.5304	988.977		31185	289	4	108	76.66	32.6405	955.407		29256	346	3	85	57.35	29.7523	983.319		36654	352	10	104	66.43	31.0796	1179.36		22524	362	6	62	49.07	38.8376	579.954		7.01667
7.03333	24440	295	6	83	51.59	29.5137	828.091		23878	170	7	140	66.06	26.5236	900.256		31173	289	4	108	76.42	32.6574	954.546		29152	346	3	84	57.1	29.8013	978.212		35503	350	10	101	66.33	31.0454	1143.58		23207	362	6	64	51.24	39.0372	594.485		7.03333
7.05	24714	295	6	84	52.95	29.3236	842.802		22256	170	8	131	65.26	26.5428	838.494		31278	290	4	108	76.2	32.6704	957.38		29190	346	3	84	56.8	29.8503	977.879		35025	351	10	100	65.86	31.0046	1129.67		23717	358	6	66	53.1	39.0083	607.998		7.05
7.06667	24990	295	6	85	53.79	29.0816	859.305		20983	170	8	123	64.58	26.5869	789.225		31315	289	4	108	76.78	32.6666	958.625		29184	345	3	85	57.48	29.8748	976.877		34942	354	10	99	66.28	30.9459	1129.13		23956	359	6	67	55.87	38.7481	618.249		7.06667
7.08333	25246	296	6	85	54.66	28.8184	876.038		20179	171	8	118	63.96	26.6446	757.338		31420	290	4	108	76.88	32.675	961.591		28919	342	3	85	57.29	29.9207	966.523		35100	350	10	100	66.42	30.8815	1136.6		24413	360	6	68	58.16	38.2987	637.437		7.08333
7.1	25334	296	6	86	55.1	28.5382	887.723		19623	171	8	115	63.11	26.7224	734.328		31446	290	4	109	77.18	32.7018	961.597		28512	339	3	84	57.36	29.9602	951.663		34526	345	10	100	66.49	30.8301	1119.88		24850	356	6	70	60.74	37.6852	659.411		7.1
7.11667	25464	295	6	86	55.37	28.2542	901.248		19217	170	8	113	62.12	26.8421	715.928		31362	289	4	108	76.74	32.7164	958.602		27901	335	3	83	56.93	30.01	929.724		34070	345	10	99	66.32	30.7844	1106.73		25156	359	6	70	63.79	36.9925	680.029		7.11667
7.13333	25624	296	6	87	56.36	27.9816	915.744		18963	170	8	112	62.23	27.0141	701.967		31407	289	4	109	76.61	32.7287	959.618		27541	340	3	81	56.76	30.0574	916.28		33745	346	10	97	66.26	30.7567	1097.16		25782	360	6	72	66.2	36.2903	710.438		7.13333
7.15	25763	296	6	87	56.74	27.7255	929.218		18858	170	8	111	62.18	27.2225	692.735		31344	289	4	108	77.1	32.7302	957.648		27899	344	3	81	57.17	30.1009	926.85		34173	352	10	97	66.76	30.7404	1111.66		26350	361	6	73	68.8	35.611	739.941		7.15
7.16667	25849	296	6	87	57.35	27.49	940.304		18750	170	8	110	62.45	27.4434	683.225		31400	289	4	109	77.11	32.7394	959.089		28301	344	3	82	57.06	30.1372	939.071		34678	351	10	99	66.83	30.7054	1129.38		26871	361	5	74	70.38	34.9679	768.449		7.16667
7.18333	25898	296	6	87	57.35	27.2688	949.729		18738	171	8	110	62.24	27.6553	677.557		31375	290	4	108	77.32	32.7593	957.743		29807	445	2	71	57.32	30.1673	988.058		35132	354	10	99	67.3	30.6621	1145.78		27311	362	5	75	72.08	34.3809	794.365		7.18333
7.2	25993	296	6	88	57.4	27.0635	960.446		20035	243	9	95	61.95	27.8348	719.782		31341	289	4	108	76.75	32.7792	956.124		28777	345	3	83	57.04	30.1839	953.39		29170	399	23	112	67.52	30.6091	952.983		27854	363	5	77	74.19	33.8805	822.125		7.2
7.21667	26052	297	6	88	58.26	26.8794	969.218		25498	232	10	130	62.95	27.9738	911.496		31561	290	4	109	77.05	32.7861	962.633		29047	345	3	84	57.19	30.2052	961.655		36978	383	16	105	67.73	30.5537	1210.26		28344	363	5	78	75.55	33.4207	848.097		7.21667
7.23333	26124	297	6	88	58.31	26.7063	978.198		25863	160	7	162	64.27	28.079	921.079		31770	305	5	110	77.28	32.7831	969.098		29134	345	2	84	57.82	30.2345	963.603		34876	248	12	151	68.81	30.4738	1144.46		28754	364	5	79	77	33.0134	870.979		7.23333
7.25	26169	297	6	88	58.62	26.5664	985.04		24128	170	7	142	65.42	28.1478	857.189		31799	290	4	110	77.38	32.7991	969.507		29221	345	2	85	57.9	30.2495	966		36058	413	30	114	69.75	30.3882	1186.58		29059	363	5	80	77.51	32.6379	890.345		7.25
7.26667	25916	318	7	89	58.32	26.4435	980.05		22081	169	8	130	64.82	28.1754	783.699		31642	289	4	109	77.36	32.8237	964		29313	345	2	85	57.98	30.2439	969.219		43177	338	10	136	70.08	30.2422	1427.71		29238	363	5	81	78.2	32.255	906.464		7.26667
7.28333	26439	312	6	90	58.84	26.3359	1003.91		20840	170	8	123	64.18	28.1637	739.961		30373	347	6	103	76.86	32.8382	924.928		29367	344	2	85	57.67	30.1926	972.657		39257	371	10	107	69.38	30.133	1302.79		29339	363	5	81	79.4	31.9068	919.521		7.28333
7.3	26973	298	6	90	60.62	26.248	1027.62		30839	389	8	69	64.67	28.1052	1097.27		34103	361	8	116	77.22	32.8405	1038.44		29328	345	2	85	57.78	30.1475	972.817		34703	339	20	127	68.72	30.0319	1155.54		29594	364	5	81	80.02	31.5727	937.328		7.3
7.31667	26775	296	6	90	60.13	26.1754	1022.91		24176	161	8	151	65	28.0178	862.88		36396	287	5	144	77.7	32.8574	1107.7		29343	345	2	85	58.16	30.0977	974.925		37861	346	10	109	68.56	29.9047	1266.06		29855	364	5	82	80.79	31.2526	955.279		7.31667
7.33333	26480	297	6	89	59.75	26.1246	1013.61		23144	170	8	136	65.35	27.9194	828.957		36059	290	4	125	78.1	32.8765	1096.8		29476	345	2	85	58.08	30.0693	980.27		34704	343	10	101	67.35	29.8272	1163.5		30074	365	5	82	80.85	30.9547	971.548		7.33333
7.35	26375	296	6	89	59.01	26.0825	1011.21		21593	170	8	127	64.57	27.8128	776.369		33893	290	4	117	77.57	32.8919	1030.44		29494	346	2	85	58.01	30.0534	981.385		32960	340	10	97	66.09	29.8769	1103.19		30337	366	5	83	81.26	30.6724	989.066		7.35
7.36667	26373	297	6	89	58.95	26.0497	1012.41		20588	170	8	121	63.96	27.7529	741.831		32664	289	4	113	76.53	32.9049	992.679		29588	345	2	86	57.7	30.0613	984.254		31942	338	10	94	64.66	29.9927	1064.99		30579	367	5	83	82.27	30.4136	1005.44		7.36667
7.38333	26346	296	6	89	59.18	26.0274	1012.24		19961	169	8	118	64.04	27.7289	719.864		31969	289	4	111	76.35	32.924	970.993		29467	341	2	86	58.01	30.0448	980.77		31383	339	10	92	63.94	30.1061	1042.42		30869	367	5	84	82.86	30.203	1022.05		7.38333
7.4	26281	296	6	89	59.23	26.0121	1010.34		19501	169	8	115	63.34	27.7158	703.606		31573	288	4	110	75.65	32.9769	957.427		29030	336	2	86	58.07	30.0392	966.403		31157	338	10	92	63.89	30.3262	1027.4		31030	368	5	84	83.45	30.0219	1033.58		7.4
7.41667	26223	296	6	89	59.27	25.9924	1008.87		19302	169	8	114	63.36	27.7495	695.58		31402	290	4	108	75.21	33.0122	951.225		28263	334	2	85	57.99	30.0527	940.449		31281	338	10	93	63.76	30.5806	1022.9		31087	365	5	85	83.25	29.8496	1041.45		7.41667
7.43333	26264	297	6	89	58.62	25.9678	1011.41		19078	169	8	113	62.77	27.8142	685.909		31334	288	4	109	74.06	32.9899	949.805		27747	333	3	83	57.75	30.0819	922.382		31044	333	10	93	64.1	30.9304	1003.67		30659	369	5	83	83.61	29.7011	1032.25		7.43333
7.45	26398	297	6	89	58.95	25.9405	1017.64		18930	169	8	112	62.77	27.8424	679.899		31136	288	4	108	73.12	33.0443	942.249		27446	334	3	82	57.38	30.1183	911.274		30325	324	10	94	64.42	31.2623	970.02		31045	377	6	87	84.14	29.5791	1049.56		7.45
7.46667	26406	296	6	89	58.93	25.923	1018.63		18867	169	8	112	63.23	27.8623	677.151		31719	336	5	107	73.3	33.1945	955.549		27473	336	3	82	57.76	30.1436	911.405		29439	323	10	91	65.09	31.5142	934.15		31416	368	5	85	84.56	29.4712	1065.99		7.46667
7.48333	26482	297	6	89	59.3	25.9203	1021.67		18844	169	8	111	63.21	27.8843	675.791		32158	306	5	112	72.81	33.4006	962.796		27657	337	3	82	57.62	30.1807	916.38		28722	317	10	90	66.1	31.6618	907.15		31280	369	5	85	84.92	29.3891	1064.34		7.48333
7.5	26405	297	6	89	59.18	25.9192	1018.74		18875	171	8	111	63.46	27.9084	676.319		32121	289	4	111	73.19	33.6083	955.747		27666	336	3	82	57.85	30.2099	915.791		28266	320	10	88	66.67	31.6952	891.807		31229	368	5	85	84.71	29.3344	1064.59		7.5
7.51667	26399	296	6	89	58.77	25.9203	1018.47		18980	172	8	110	63.16	27.9139	679.947		31625	302	4	110	72.92	33.7914	935.889		27698	336	3	82	57.65	30.2479	915.7		28255	319	10	89	67.31	31.643	892.93		31252	368	5	85	84.87	29.2731	1067.6		7.51667
7.53333	26521	296	6	89	59.37	25.9241	1023.02		19026	172	8	111	63.58	27.8974	681.999		31733	290	4	109	72.72	33.9163	935.627		27830	336	3	83	57.51	30.2692	919.415		28042	310	10	90	67.68	31.5093	889.959		31182	367	5	85	85.38	29.2176	1067.23		7.53333
7.55	26487	296	6	89	59.39	25.9345	1021.3		19191	401	6	67	63.96	27.8658	688.694		31266	289	4	108	73.45	33.9906	919.842		27949	337	3	83	58.19	30.2953	922.552		27517	313	11	88	68.39	31.3234	878.481		26472	430	13	73	85.68	29.1762	907.314		7.55
7.56667	26504	296	6	89	59.62	25.9482	1021.42		34632	503	7	70	64.19	27.8286	1244.47		31098	289	4	108	73.69	34.0128	914.302		28119	338	3	83	58.1	30.308	927.776		26845	303	11	89	69.35	31.0959	863.297		33740	353	5	98	85.91	29.1629	1156.95		7.56667
7.58333	26441	296	6	89	59.46	25.9585	1018.59		20257	458	7	58	64.26	27.775	729.326		30915	288	4	107	74.1	33.976	909.906		28369	339	3	84	58.5	30.3182	935.707		26197	299	11	88	69.79	30.8611	848.868		31828	366	5	87	85.71	29.143	1092.13		7.58333
7.6	26491	296	6	89	59.21	25.9727	1019.95		19960	545	8	57	63.81	27.7082	720.364		30767	288	4	107	73.83	33.9056	907.432		28537	338	3	84	58.21	30.3072	941.592		25736	301	11	85	70.34	30.6075	840.84		31053	368	5	84	86.23	29.1097	1066.76		7.6
7.61667	26485	296	6	90	59.78	25.9804	1019.42		19167	171	8	112	64.42	27.6236	693.863		30846	288	4	107	74.06	33.8412	911.493		28675	339	2	85	58.42	30.2613	947.579		25145	290	11	87	70.41	30.3392	828.794		36612	378	8	114	86.47	29.1053	1257.92		7.61667
7.63333	26522	296	6	89	59.96	25.9858	1020.63		19210	171	8	112	64.5	27.5349	697.661		30804	288	4	107	74.69	33.8236	910.726		28740	338	2	85	58.89	30.1902	951.965		24269	287	11	85	71.06	30.0685	807.123		35968	370	5	97	87.33	29.1178	1235.26		7.63333
7.65	26588	296	6	90	60.11	25.994	1022.85		19177	170	8	113	64.66	27.4365	698.96		30982	288	4	108	75.08	33.8167	916.175		28726	335	2	86	58.94	30.1317	953.348		26957	221	11	130	72.03	29.7766	905.307		32892	368	5	89	86.77	29.123	1129.42		7.65
7.66667	26535	296	6	90	59.86	26	1020.58		19258	172	8	112	64.5	27.3285	704.686		30936	288	4	107	75.28	33.8144	914.877		28255	330	2	86	59.05	30.0819	939.269		19838	406	42	93	72.7	29.4586	673.419		31423	368	5	85	85.64	29.1252	1078.89		7.66667
7.68333	26559	296	6	90	59.54	26.0033	1021.37		19207	171	8	113	64.19	27.2095	705.894		30903	287	4	108	75.21	33.8404	913.198		27604	326	2	85	58.57	30.0353	919.053		26283	341	40	132	73.88	29.1398	901.961		30804	369	5	84	85.76	29.1282	1057.53		7.68333
7.7	26612	296	6	90	60.19	26.0006	1023.52		19248	171	8	113	64.83	27.087	710.599		31073	288	4	108	75.82	33.8588	917.723		26878	321	3	84	58.52	29.9973	896.013		36439	286	31	157	74.47	28.8797	1261.75		30411	365	5	83	85.67	29.1459	1043.41		7.7
7.71667	26660	296	6	90	60.07	25.9968	1025.51		19234	171	8	113	64.64	26.9817	712.852		30987	288	4	108	76.52	33.8649	915.017		25883	315	3	82	58.88	29.9546	864.073		53703	312	14	192	75.29	28.5291	1882.39		29821	360	5	83	85.74	29.1762	1022.1		7.71667
7.73333	26554	296	6	90	60.13	25.9979	1021.39		17758	376	35	90	65.41	26.871	660.862		31160	288	4	108	77.19	33.8458	920.646		25191	318	3	79	58.61	29.9183	841.993		52295	431	25	133	75.94	28.1956	1854.72		29084	365	5	82	85.56	29.2302	994.999		7.73333
7.75	26549	295	6	90	59.88	25.9962	1021.26		26425	425	25	151	68.09	26.7726	987.016		31171	288	4	108	77.45	33.8014	922.182		25178	325	3	77	58.42	29.9033	841.982		39146	437	39	121	76.32	27.8222	1407.01		28197	380	5	76	85.2	29.2871	962.779		7.75
7.76667	26512	332	7	91	59.73	25.9929	1019.97		30523	334	35	140	70.24	26.6763	1144.2		31239	289	4	108	77.36	33.7515	925.558		25774	328	3	79	58	29.8756	862.711		42667	241	10	189	75.14	27.4952	1551.8		28990	371	6	82	85.89	29.4061	985.849		7.76667
7.78333	27226	296	6	92	61.03	25.9842	1047.79		38283	342	17	146	72.17	26.5882	1439.85		31441	288	4	109	78.12	33.7033	932.877		26368	329	3	80	58.24	29.874	882.64		41025	259	9	165	72.96	27.2783	1503.94		29815	383	6	87	86.38	29.5584	1008.68		7.78333
7.8	26938	296	6	91	61.17	25.9787	1036.92		42775	279	8	178	73	26.5181	1613.05		31423	288	4	109	78.51	33.6634	933.446		25645	349	5	85	58.82	29.874	858.438		24444	437	33	108	70.51	27.3003	895.373		30551	393	6	85	87.33	29.7003	1028.64		7.8
7.81667	26732	295	6	91	61	25.9733	1029.21		63208	418	20	167	74.86	26.45	2389.72		31512	289	4	109	79.02	33.6167	937.391		27764	391	21	130	59.21	29.8962	928.681		34967	269	9	136	67.4	27.4536	1273.67		29884	422	17	86	87.68	29.809	1002.52		7.81667
7.83333	26645	296	6	90	60.27	25.9733	1025.86		23758	394	59	161	74.49	26.3997	899.933		31589	289	4	109	78.99	33.5669	941.076		25796	415	29	143	60.72	29.8938	862.922		29507	294	10	100	64.96	27.8621	1059.04		39269	357	18	148	89.13	29.8489	1315.59		7.83333
7.85	26694	296	6	90	60.28	25.9667	1028.01		73063	591	26	105	73.08	26.3887	2768.72		31582	289	4	109	78.82	33.5125	942.395		41523	380	12	127	62.1	29.8653	1390.34		25902	296	10	87	62	28.397	912.138		42813	454	12	119	91.1	29.8578	1433.9		7.85
7.86667	26603	296	6	90	60.57	25.964	1024.61		43943	276	21	188	72.6	26.4658	1660.37		31658	289	4	110	79.55	33.4635	946.047		44854	358	19	152	64.26	29.8037	1504.98		24048	298	10	81	59.55	29.0094	828.973		42185	543	26	112	90.86	29.8008	1415.56		7.86667
7.88333	26709	296	6	90	60.67	25.9695	1028.48		44266	225	7	209	71.64	26.6068	1663.71		31780	289	4	110	79.83	33.4328	950.563		52025	330	2	158	65.34	29.7317	1749.81		23176	294	10	79	58.15	29.1415	795.293		50969	389	9	147	91.71	29.7336	1714.19		7.88333
7.9	26653	295	6	90	60.69	25.9787	1025.95		15050	591	100	79	69.55	26.873	560.041		31783	289	4	110	80.16	33.4052	951.438		41023	330	2	124	64.74	29.6472	1383.71		22526	292	10	77	57.14	29.3208	768.259		41761	397	5	108	90.48	29.6382	1409.03		7.9
7.91667	26673	296	6	90	60.15	25.9842	1026.51		38382	210	8	196	66.89	27.2899	1406.45		31709	289	4	110	79.84	33.3868	949.746		34842	331	2	105	61.57	29.5547	1178.9		22308	293	10	76	56.83	29.8011	748.563		36807	379	5	105	87.7	29.5399	1246.01		7.91667
7.93333	26846	296	6	91	60.61	25.9875	1033.04		31415	171	8	184	64.56	27.872	1127.12		31941	289	4	110	79.67	33.3707	957.156		31172	334	2	93	57.96	29.4954	1056.84		22433	296	10	76	57.21	30.4126	737.621		36105	391	9	109	85.5	29.4556	1225.74		7.93333
7.95	26783	296	6	91	60.81	25.9869	1030.63		27792	171	7	163	62.34	28.6954	968.516		31870	289	4	110	80.32	33.347	955.708		29256	333	2	88	55.46	29.4994	991.75		22901	297	10	77	58.01	31.2704	732.354		34433	386	5	94	83.32	29.4505	1169.18		7.95
7.96667	26801	295	6	91	60.95	25.9847	1031.41		24691	170	8	145	59.61	29.6428	832.952		31964	289	4	111	80.64	33.337	958.814		28045	331	2	85	52.51	29.5792	948.133		23546	297	10	79	60.01	31.895	738.235		31388	371	4	85	81.26	29.585	1060.94		7.96667
7.98333	26756	295	6	91	60.87	25.9858	1029.64		21882	169	8	129	57.22	30.6795	713.245		31979	289	4	111	80.93	33.3347	959.33		26999	329	3	82	50.42	29.8345	904.959		23996	294	10	82	61.73	32.3369	742.062		31406	343	5	97	78.56	29.894	1050.58		7.98333
8	26808	295	6	91	60.41	25.9831	1031.75		19835	167	8	118	54.57	31.7851	624.035		31907	289	4	111	80.47	33.3309	957.28		26175	325	3	81	48.07	30.338	862.779		24264	294	10	83	63.76	32.7356	741.211		30508	412	9	86	76.99	30.4107	1003.2		8
8.01667	26847	295	6	91	60.88	25.9897	1032.99		18610	166	8	112	53.53	32.8748	566.087		32011	289	4	111	80.31	33.337	960.224		25563	341	3	80	46.78	31.1181	821.482		24878	295	10	84	65.31	32.9069	756.013		30641	371	4	83	76.9	31.1026	985.159		8.01667
8.03333	26923	295	6	91	61.2	25.9957	1035.67		17784	164	8	108	52.51	33.8861	524.817		31950	289	4	110	81.02	33.347	958.107		25542	322	3	79	46.4	32.0927	795.881		29756	343	9	86	66.72	32.6378	911.704		28808	369	5	78	76.14	31.9364	902.043		8.03333
8.05	26876	454	6	64	61.31	25.9984	1033.76		17071	163	8	105	51.75	34.8417	489.959		32000	288	4	111	81.13	33.3547	959.386		24889	321	3	78	46.5	33.0523	753.019		25679	393	10	70	68.77	32.7764	783.46		27872	370	5	75	75.94	32.6542	853.551		8.05
8.06667	25830	420	14	92	61.09	26.0044	993.293		16578	161	8	103	51.04	35.672	464.734		31923	289	4	110	81.35	33.3684	956.682		24574	323	3	76	46.87	33.9147	724.583		25164	290	9	87	69.96	33.379	753.888		27626	370	5	75	75.72	33.233	831.283		8.06667
8.08333	36216	311	5	121	62.84	26.006	1392.6		16256	160	8	102	50.27	36.3669	447		31957	289	4	111	80.81	33.3815	957.328		24710	324	3	76	47.27	34.5691	714.8		29030	392	7	77	71.3	32.99	879.963		27820	370	5	75	76.16	33.7282	824.829		8.08333
8.1	32725	290	5	113	66.53	26.011	1258.12		20555	146	7	141	51.51	36.8787	557.368		32097	288	4	111	80.77	33.3891	961.301		24977	324	2	77	48.22	35.0039	713.55		25912	297	10	87	72.04	32.2024	804.661		27962	369	5	76	77.49	34.0668	820.8		8.1
8.11667	29610	295	5	100	65.89	26.0159	1138.15		15545	390	31	99	52.79	37.1931	417.954		32079	290	4	111	81.29	33.4114	960.123		25250	324	2	78	49.86	35.1872	717.59		26575	297	9	89	72.83	31.555	842.181		28037	363	5	77	78.32	34.2434	818.755		8.11667
8.13333	28065	295	5	95	64.44	26.029	1078.22		21723	157	7	138	54.11	37.3513	581.585		32001	288	4	111	81.42	33.4451	956.823		25311	322	2	79	51.05	35.1572	719.938		26764	315	10	86	74.2	30.9883	863.681		27579	363	5	76	79.65	34.31	803.819		8.13333
8.15	25753	435	5	62	62.84	26.0421	988.899		17762	305	22	107	54.37	37.3624	475.398		32053	288	4	111	81.43	33.4726	957.588		25345	321	3	79	52.28	34.9572	725.029		26380	259	13	131	74.86	30.3947	867.915		27566	367	5	75	80.35	34.2952	803.786		8.15
8.16667	35764	391	6	91	61.71	26.0503	1372.88		21103	154	7	137	54.72	37.2385	566.698		31942	288	4	111	80.86	33.4979	953.551		25178	317	3	79	52.97	34.6411	726.825		29024	408	24	106	76.06	29.8508	972.301		28125	366	5	77	81.43	34.2131	822.053		8.16667
8.18333	26826	295	6	91	61.6	26.0525	1029.69		19459	153	7	127	55.63	36.9888	526.078		31885	288	4	111	81.02	33.524	951.11		25005	316	3	79	53.83	34.2316	730.465		30718	337	16	109	76.48	29.3869	1045.3		27242	390	6	72	83.15	34.0512	800.029		8.18333
8.2	26735	295	6	91	61.13	26.0536	1026.16		18335	152	7	121	55.46	36.6476	500.306		31979	288	4	111	81.3	33.5454	953.304		24773	314	3	79	55.11	33.7653	733.683		30440	293	9	104	76.6	29.0379	1048.28		28510	341	5	85	84.26	33.8236	842.903		8.2
8.21667	22477	352	5	76	60.78	26.0492	862.867		17663	151	7	117	55.87	36.2403	487.386		32102	289	4	111	81.57	33.5753	956.119		24508	312	3	79	55.64	33.2728	736.577		28085	292	10	96	77.08	28.6107	981.627		27617	359	5	77	85.51	33.5722	822.614		8.21667
8.23333	31270	346	6	90	60.28	26.0689	1199.52		17235	151	8	114	55.65	35.7766	481.739		32090	289	4	111	81.37	33.6052	954.912		24406	314	3	78	56.1	32.8096	743.867		26903	293	10	92	76.62	28.2462	952.447		27465	362	5	76	85.9	33.2721	825.466		8.23333
8.25	23507	425	5	64	60.02	26.1295	899.635		16887	150	8	113	55.9	35.2943	478.462		32063	288	4	111	80.82	33.6336	953.304		24292	310	3	78	56.13	32.3836	750.133		26443	294	10	90	76.39	27.9771	945.166		26301	477	5	61	86.92	32.9417	798.41		8.25
8.26667	26745	294	6	91	61.06	26.2098	1020.42		16795	150	8	112	56.9	34.8107	482.466		32078	289	4	111	81.27	33.6558	953.12		24040	309	3	78	56.84	31.9686	751.987		26327	294	10	90	75.92	27.7513	948.678		39262	491	3	79	88.25	32.6209	1203.58		8.26667
8.28333	26820	294	6	91	61.16	26.2884	1020.22		16676	150	8	111	57.2	34.3388	485.632		32151	289	4	111	81.43	33.6703	954.876		23913	310	3	77	57.51	31.5861	757.074		26257	293	10	90	75.66	27.5507	953.044		25324	416	5	69	89.1	32.2949	784.148		8.28333
8.3	26850	294	6	91	61.17	26.3562	1018.74		16671	150	8	111	57.84	33.893	491.872		32173	288	4	112	81.9	33.688	955.03		23958	311	3	77	57.97	31.2478	766.711		26226	291	10	90	76.17	27.4357	955.908		31202	604	4	55	89.94	31.98	975.672		8.3
8.31667	26816	294	6	91	60.67	26.4135	1015.24		16669	150	8	111	57.84	33.421	498.758		32163	289	4	111	81.51	33.7086	954.147		24124	311	3	78	58.03	30.9443	779.596		26029	288	10	90	76.38	27.4218	949.207		34385	427	4	80	90.07	31.6806	1085.36		8.31667
8.33333	26844	294	6	91	60.98	26.4528	1014.79		16685	151	8	111	58.34	32.9402	506.525		32188	289	4	111	81.14	33.7232	954.476		24160	313	3	77	58.01	30.6312	788.737		25900	289	10	90	76.73	27.4748	942.681		29392	359	5	82	90.78	31.3879	936.411		8.33333
8.35	26787	293	6	91	61.26	26.4769	1011.71		16773	152	8	111	59.67	32.4455	516.959		32292	289	4	112	81.74	33.7385	957.125		24757	321	3	77	58.66	30.3522	815.657		25331	283	10	90	76.46	27.5613	919.08		28952	353	4	82	91.75	31.0974	931.01		8.35
8.36667	26917	294	6	92	61.58	26.4922	1016.04		16843	152	8	111	59.94	31.9529	527.119		32263	288	4	112	81.84	33.7653	955.506		25793	326	2	79	59.08	30.089	857.223		25366	289	10	88	76.75	27.6575	917.148		27979	347	5	81	92.2	30.8202	907.814		8.36667
8.38333	26844	294	6	91	61.59	26.4943	1013.2		16936	153	8	111	60.58	31.4576	538.375		32224	288	4	112	82.12	33.7883	953.702		26695	328	2	81	59.65	29.8408	894.58		25189	286	10	88	77.67	27.7064	909.14		27345	352	5	78	92.41	30.5452	895.23		8.38333
8.4	26766	293	6	91	61.06	26.479	1010.84		16959	153	8	111	60.6	30.9554	547.853		32166	288	4	112	81.75	33.8067	951.468		27429	329	2	83	59.82	29.599	926.688		25469	287	10	89	78	27.6885	919.841		27230	348	5	78	91.98	30.2887	899.015		8.4
8.41667	26861	293	6	92	61.53	26.4501	1015.53		17059	154	8	111	61.08	30.4456	560.311		32234	288	4	112	81.4	33.8113	953.35		28001	330	2	85	59.84	29.38	953.063		25533	288	10	89	78.44	27.6355	923.921		26766	348	5	77	92.44	30.0514	890.673		8.41667
8.43333	26894	293	6	92	61.89	26.4135	1018.19		17163	155	8	111	62	29.9558	572.944		32178	288	4	112	81.93	33.8205	951.435		28413	330	2	86	60.68	29.146	974.849		25962	292	10	90	78.63	27.5221	943.314		26711	349	5	77	92.91	29.826	895.561		8.43333
8.45	26934	294	6	92	62.01	26.3813	1020.95		23048	264	7	83	62.26	29.4825	781.753		32164	287	4	112	81.97	33.8351	950.611		28720	331	2	87	60.75	28.9247	992.922		26195	291	10	90	78.85	27.3778	956.797		26826	350	5	77	93.29	29.6227	905.589		8.45
8.46667	26920	294	6	92	61.91	26.3567	1021.37		17365	156	7	111	62.63	29.0346	598.079		32083	288	4	111	82.31	33.8649	947.381		28948	332	2	87	60.98	28.7247	1007.77		26407	292	10	90	79.78	27.2164	970.262		26854	351	5	77	93.54	29.4394	912.18		8.46667
8.48333	26973	293	6	92	61.47	26.3376	1024.13		14570	300	32	103	63.36	28.5881	509.652		32076	288	4	112	81.82	33.8948	946.339		29147	332	2	88	60.82	28.5461	1021.05		26761	292	10	92	80.14	27.0606	988.927		27387	360	5	76	93.49	29.2812	935.31		8.48333
8.5	27080	293	6	92	61.99	26.3201	1028.87		24361	151	7	162	66.01	28.1609	865.065		32179	287	4	112	81.7	33.9155	948.799		29320	333	2	88	60.62	28.3991	1032.43		26931	294	10	92	80.42	26.9033	1001.03		25267	461	29	118	94.77	29.1393	867.112		8.5
8.51667	27071	293	6	92	61.96	26.3054	1029.11		24910	233	8	127	67.28	27.7667	897.118		32189	288	4	112	82.39	33.9239	948.858		29509	334	2	88	60.96	28.2671	1043.93		27332	298	10	92	80.36	26.719	1022.94		36754	403	24	127	96.49	28.9848	1268.05		8.51667
8.53333	27055	294	6	92	62.18	26.2961	1028.86		22473	161	7	140	67.45	27.4097	819.894		32129	287	4	112	82.41	33.9339	946.811		29710	335	2	89	60.95	28.1983	1053.61		27903	299	10	93	80.65	26.569	1050.21		48671	462	23	124	97.43	28.8443	1687.37		8.53333
8.55	26828	294	6	91	61.89	26.2824	1020.76		20996	161	7	130	66.76	27.0753	775.467		32121	287	4	112	82.64	33.96	945.849		29889	336	2	89	60.95	28.1564	1061.53		28241	299	10	94	81.24	26.4189	1068.97		43657	478	21	133	98.62	28.7017	1521.06		8.55
8.56667	27093	293	6	92	61.84	26.272	1031.25		19816	162	7	123	65.72	26.7767	740.046		32032	287	4	111	82.14	33.9845	942.548		30057	337	2	89	60.57	28.1612	1067.32		28477	298	10	96	81.55	26.2779	1083.69		37941	527	19	101	98.35	28.5435	1329.24		8.56667
8.58333	27150	294	6	92	62.27	26.2633	1033.76		19176	162	7	118	65.68	26.5277	722.867		32170	288	4	112	82.18	34.0006	946.161		30292	338	2	90	60.33	28.2046	1074.01		28423	297	10	96	81.58	26.1735	1085.95		44240	326	4	143	97.52	28.3905	1558.27		8.58333
8.6	26840	296	6	91	62.22	26.2578	1022.17		18821	163	7	116	65.26	26.3268	714.899		32272	288	4	112	82.65	34.0236	948.519		30537	339	2	90	60.79	28.2908	1079.4		28384	296	10	96	81.41	26.0683	1088.83		36220	361	4	100	95.71	28.2249	1283.27		8.6
8.61667	33600	213	6	167	62.57	26.2496	1280.02		18541	163	8	114	65.19	26.1851	708.075		32296	289	4	112	82.94	34.0335	948.947		30761	339	2	91	60.66	28.3912	1083.47		28166	296	10	95	81.55	25.9493	1085.43		31755	362	4	88	92.79	28.1273	1128.97		8.61667
8.63333	33826	294	5	115	64.87	26.2431	1288.95		18395	164	8	112	64.38	26.1218	704.201		32123	287	4	112	82.93	34.0335	943.864		30876	340	2	91	60.67	28.5184	1082.67		27897	292	10	96	81.87	25.8857	1077.7		29592	363	4	82	89.23	28.0859	1053.62		8.63333
8.65	33037	327	8	128	65.41	26.2382	1259.12		18299	164	8	111	63.94	26.1122	700.785		32330	288	4	112	82.34	34.0366	949.86		31036	340	2	91	60.22	28.6536	1083.14		27724	292	10	95	81.78	25.8335	1073.18		28447	360	5	79	86.01	28.1672	1009.93		8.65
8.66667	34747	475	19	124	67.07	26.2338	1324.51		18309	165	8	111	64.71	26.1576	699.95		32287	288	4	112	82.54	34.0381	948.554		31205	341	2	92	60.09	28.7904	1083.87		27562	290	10	95	81.7	25.7935	1068.56		27510	359	5	77	84.57	28.5124	964.843		8.66667
8.68333	37999	441	15	131	69.48	26.236	1448.35		23792	207	8	131	65.5	26.2174	907.488		32386	288	4	112	82.9	34.0557	950.971		31341	341	2	92	60.33	28.9374	1083.06		27270	288	10	95	81.41	25.7797	1057.81		28351	331	5	92	83.16	29.1304	973.245		8.68333
8.7	41859	438	9	128	72.38	26.2469	1594.82		26475	449	23	100	67.95	26.2972	1006.76		32409	288	4	112	83.27	34.0749	951.111		31372	341	2	92	60.36	29.0939	1078.3		26933	285	10	94	81.66	25.7919	1044.24		30864	369	4	84	83.31	29.9391	1030.89		8.7
8.71667	41122	278	5	151	71.69	26.2562	1566.18		27160	164	7	166	69	26.3447	1030.95		32405	288	4	112	83.15	34.0841	950.737		31370	341	2	92	60.11	29.248	1072.55		26680	285	10	93	81.78	25.7813	1034.86		29251	368	4	79	83.19	30.7766	950.43		8.71667
8.73333	34352	293	5	117	69.68	26.2677	1307.77		24170	167	7	144	68.72	26.3653	916.734		32356	288	4	112	82.54	34.0818	949.363		31418	341	2	92	59.75	29.4013	1068.59		26548	285	10	93	81.82	25.7935	1029.25		28631	374	4	77	83.28	31.5587	907.231		8.73333
8.75	31034	344	7	106	66.36	26.2742	1181.16		22093	167	7	132	68.38	26.377	837.585		32367	288	4	112	83.11	34.0803	949.729		31482	341	2	92	59.74	29.5499	1065.38		26437	286	10	92	81.76	25.8351	1023.3		29094	365	5	80	84.54	32.221	902.952		8.75
8.76667	28893	292	5	99	63.72	26.2972	1098.71		20908	167	7	125	67.5	26.3695	792.887		32410	288	4	113	83.2	34.091	950.691		31483	341	2	92	59.97	29.6962	1060.17		23373	355	20	91	81.53	25.8726	903.387		29092	368	5	79	85.24	32.6911	889.905		8.76667
8.78333	26890	292	6	92	61.28	26.3452	1020.68		20150	167	7	120	66.94	26.3357	765.12		32256	286	4	113	83.53	34.1055	945.77		31509	342	2	92	59.94	29.8598	1055.23		29275	252	10	119	82.19	25.915	1129.65		29101	365	5	80	86.36	32.9558	883.032		8.78333
8.8	25856	292	6	89	58.63	26.4195	978.671		19531	168	7	117	65.69	26.3055	742.469		32092	324	5	104	83.18	34.1193	940.581		31573	343	2	92	59.54	30.0139	1051.95		28616	283	10	101	82.41	25.9256	1103.77		28830	365	5	79	86.99	33.0482	872.363		8.8
8.81667	25305	291	6	87	57.2	26.5544	952.949		19145	168	8	114	65.1	26.3254	727.244		32717	341	8	121	82.74	34.1278	958.662		31660	343	2	92	59.09	30.1578	1049.81		26901	280	10	96	82.52	25.8865	1039.19		29033	368	5	79	87.67	32.9713	880.554		8.81667
8.83333	25102	291	6	86	56.25	26.774	937.552		18952	168	8	113	65.31	26.4045	717.755		34876	287	4	121	83.22	34.1339	1021.74		31839	343	2	93	59.27	30.2977	1050.87		26092	281	10	93	82.25	25.9338	1006.1		29304	368	5	80	89.29	32.8271	892.676		8.83333
8.85	25102	291	6	86	55.73	27.0711	927.261		18785	168	8	112	65.12	26.5181	708.385		33540	287	4	117	83.44	34.1469	982.226		31935	343	2	93	59.26	30.4336	1049.33		25868	282	10	92	81.81	25.9444	997.056		29575	365	5	81	90.16	32.6919	904.659		8.85
8.86667	25115	291	6	86	55.25	27.4289	915.641		18711	168	8	111	65.07	26.6563	701.934		32802	288	4	114	83.16	34.1576	960.312		31908	343	2	93	59.33	30.5617	1044.05		26003	285	10	91	82.17	25.9281	1002.89		29322	364	5	80	91.37	32.5248	901.527		8.86667
8.88333	25163	291	6	87	54.75	27.7855	905.615		19569	244	8	92	64.52	26.8015	730.146		32624	288	4	113	82.4	34.1676	954.823		31906	343	2	93	58.92	30.6961	1039.42		26291	284	10	92	82.18	25.9142	1014.54		29451	367	5	80	91.6	32.34	910.668		8.88333
8.9	25292	290	6	87	55.19	28.1078	899.822		20201	162	8	125	65.25	26.9363	749.953		32465	288	4	113	81.89	34.1722	950.041		31943	344	2	93	58.58	30.8249	1036.27		26287	283	10	93	82.36	25.9248	1013.97		29790	366	5	81	92.14	32.1567	926.402		8.9
8.91667	25521	290	6	88	55.57	28.3776	899.336		19861	169	8	118	66.1	27.0416	734.461		32387	288	4	113	82.41	34.1722	947.759		32040	344	2	93	58.97	30.9395	1035.57		26470	285	10	93	82.26	25.9232	1021.09		27324	413	8	72	93.56	31.9482	855.259		8.91667
8.93333	25719	290	6	89	56.22	28.5813	899.853		19436	169	8	115	66.15	27.1248	716.539		31353	322	7	110	82.22	34.1592	917.85		32125	345	2	93	58.82	31.051	1034.59		26493	284	10	93	82.33	25.9085	1022.56		31686	348	5	94	94.25	31.7427	998.213		8.93333
8.95	25827	290	6	89	56.7	28.7037	899.78		19174	169	8	114	66	27.1785	705.484		33427	289	4	116	82.27	34.1216	979.643		32202	345	2	93	58.83	31.16	1033.44		29618	404	9	77	82.83	25.9273	1142.35		30663	368	5	83	95.28	31.5284	972.553		8.95
8.96667	25892	291	6	89	56.96	28.7392	900.93		21742	308	12	95	66.05	27.1909	799.606		32953	288	4	114	81.68	34.1347	965.383		32207	344	2	94	58.46	31.2612	1030.25		24481	412	12	59	82.96	25.9615	942.973		30471	368	5	83	95.29	31.3103	973.194		8.96667
8.98333	26127	291	6	90	58.14	28.6949	910.509		25865	281	7	104	67.85	27.173	951.864		32619	287	4	114	81.27	34.1806	954.313		32215	342	2	94	58.16	31.3505	1027.57		42448	361	10	109	83.29	25.986	1633.5		30429	368	5	83	95.57	31.0989	978.46		8.98333
9	26344	291	6	91	58.77	28.5944	921.298		24084	164	7	148	68.94	27.1434	887.287		32418	288	4	113	81.88	34.2595	946.247		31616	337	2	94	58.39	31.4319	1005.86		27902	287	10	97	83.22	25.9876	1073.67		30617	369	5	83	96.71	30.8978	990.911		9
9.01667	26393	291	6	91	59.65	28.4519	927.636		23655	240	8	112	69.4	27.1008	872.854		32325	288	4	112	81.93	34.3507	941.028		31205	336	2	93	58.47	31.5189	990.041		27562	286	10	96	83.19	25.9868	1060.62		30570	366	5	83	97.06	30.7086	995.487		9.01667
9.03333	25135	395	8	89	59.58	28.2864	888.59		23516	206	7	128	69.13	27.0354	869.822		31442	320	6	111	82.09	34.4227	913.408		28629	363	6	91	58.22	31.6043	905.859		27420	285	10	96	83.85	25.9485	1056.71		30490	365	5	84	97.48	30.5534	997.926		9.03333
9.05	33416	280	7	132	60.79	28.1012	1189.13		25753	266	8	114	68.9	26.959	955.264		33452	289	4	116	81.32	34.4695	970.482		31037	326	2	95	57.58	31.6849	979.552		27276	284	10	96	83.77	25.8824	1053.84		29963	360	4	83	97.37	30.3944	985.806		9.05
9.06667	30950	291	5	106	64.97	27.9117	1108.85		23319	170	7	137	69.56	26.8724	867.769		33062	288	4	115	81.53	34.4863	958.698		29254	323	2	91	57.41	31.7449	921.532		27192	285	10	95	84.04	25.8449	1052.12		29630	364	5	81	97.39	30.234	980.022		9.06667
9.08333	28566	291	5	98	64.13	27.7205	1030.5		23778	235	8	118	69.08	26.7939	887.44		32276	257	4	132	81.95	34.4871	935.886		28374	330	2	86	57.58	31.8161	891.813		27234	285	10	95	83.79	25.8139	1055.01		29913	367	5	81	98.37	30.1076	993.536		9.08333
9.1	22956	354	5	79	63.06	27.5392	833.575		22134	169	7	131	68.96	26.7726	826.741		30806	334	16	116	82.01	34.5147	892.547		28815	337	2	85	57.34	31.8943	903.452		27260	285	10	96	83.69	25.809	1056.22		30366	367	5	83	98.72	29.9916	1012.48		9.1
9.11667	37929	406	5	93	61.92	27.3715	1385.71		22439	312	15	102	68.35	26.7788	837.939		35034	289	4	121	82.44	34.5361	1014.42		29503	339	2	87	57.39	31.9765	922.645		27395	285	10	96	84.13	25.8082	1061.48		30457	367	5	83	99.06	29.9162	1018.08		9.11667
9.13333	26626	291	6	92	61.33	27.2208	978.15		21717	305	24	120	68.73	26.7795	810.957		33701	288	4	117	81.24	34.553	975.342		30221	341	2	89	57.13	32.0469	943.024		27472	285	10	96	84.24	25.8107	1064.37		30334	373	5	83	98.83	29.8378	1016.63		9.13333
9.15	26423	292	6	91	61.16	27.0842	975.586		25480	170	7	150	69.97	26.807	950.498		32925	288	4	114	80.96	34.5607	952.673		30776	341	2	90	57.24	32.1093	958.475		27408	285	10	96	84.41	25.7797	1063.16		31136	370	5	84	99.61	29.7417	1046.88		9.15
9.16667	26412	291	6	91	60.64	26.969	979.347		23362	169	7	138	69.27	26.8847	868.969		32486	288	4	113	80.84	34.5545	940.137		31171	341	2	91	57.8	32.1662	969.059		27277	284	10	96	84.27	25.7617	1058.82		31297	370	5	85	100.45	29.6552	1055.36		9.16667
9.18333	26431	291	6	91	60.73	26.8816	983.238		21722	169	7	129	68.64	26.9659	805.535		32356	288	4	112	80.93	34.5469	936.583		31403	342	2	92	58.08	32.19	975.553		27353	285	10	96	84.33	25.7789	1061.06		31466	370	4	85	100.88	29.5754	1063.93		9.18333
9.2	26412	291	6	91	60.53	26.8177	984.872		20638	168	8	123	67.22	27.0609	762.651		32339	288	4	112	80.3	34.5591	935.758		31593	343	2	92	58.29	32.1931	981.359		27536	288	10	96	84.91	25.8139	1066.71		31484	370	5	85	101.27	29.4837	1067.84		9.2
9.21667	26495	291	6	91	60.43	26.7953	988.793		21743	242	8	106	66.55	27.1448	801.001		31505	326	6	110	79.64	34.5561	911.707		31769	343	2	93	58.03	32.1741	987.408		28062	292	10	96	84.99	25.8506	1085.54		31429	366	5	86	100.81	29.3913	1069.33		9.21667
9.23333	26592	291	6	91	60.94	26.8089	991.908		21977	203	8	117	67.17	27.259	806.229		33076	288	4	115	79.87	34.5584	957.105		32046	344	2	93	58.47	32.1188	997.733		28391	290	9	98	85.17	25.8979	1096.27		31071	363	5	86	101.35	29.2871	1060.91		9.23333
9.25	26547	291	6	91	61.17	26.8373	989.181		21263	169	8	126	67.07	27.3911	776.275		32535	314	5	114	79.85	34.6327	939.43		32250	344	2	94	58.78	32.0327	1006.78		28447	291	9	98	85.04	25.8767	1099.33		30710	365	5	84	101.88	29.2006	1051.69		9.25
9.26667	26678	291	6	92	61.32	26.8696	992.87		20329	168	8	121	66.79	27.5232	738.614		32953	288	4	115	80.11	34.7461	948.395		32237	342	2	94	58.78	31.9433	1009.19		28813	295	9	98	85.2	25.8669	1113.89		30761	366	5	84	102.16	29.1245	1056.19		9.26667
9.28333	26670	291	6	92	60.93	26.8909	991.786		22384	272	8	97	66.18	27.6635	809.153		32333	350	8	112	79.76	34.8595	927.524		32128	343	2	94	58.51	31.8374	1009.13		29674	299	9	99	85.74	25.8734	1146.89		30771	364	5	84	102.2	29.0424	1059.52		9.28333
9.3	26747	291	6	92	61.33	26.9045	994.145		20131	398	28	102	67.16	27.7812	724.628		34881	257	4	141	79.56	34.9468	998.116		32130	342	3	94	58.12	31.7845	1010.87		30438	301	9	101	85.79	25.9061	1174.94		30644	365	5	84	101.89	28.984	1057.27		9.3
9.31667	26791	291	6	92	61.94	26.9007	995.922		32744	290	9	136	69.75	27.8843	1174.28		34550	321	4	111	80.29	35.0097	986.87		32094	341	2	94	58.3	31.7252	1011.63		31036	304	9	102	86.07	25.8987	1198.36		30809	366	5	84	102.48	28.9345	1064.78		9.31667
9.33333	26754	291	6	92	62.23	26.8881	995.011		33696	359	31	146	72.28	27.9779	1204.38		33322	273	4	124	80.26	35.0518	950.65		31870	339	3	94	58.17	31.7054	1005.19		31468	305	9	103	85.7	25.9354	1213.32		30906	365	5	85	102.8	28.8835	1070.02		9.33333
9.35	26833	291	6	92	62.11	26.8657	998.781		41401	276	15	165	74.39	28.0694	1474.95		32726	288	4	113	80.29	35.0426	933.892		31390	336	3	94	58.11	31.7118	989.854		31990	306	9	105	85.88	25.9566	1232.44		30910	365	5	85	103.24	28.8695	1070.68		9.35
9.36667	26859	291	6	92	61.92	26.8417	1000.64		51840	310	14	188	75.46	28.1265	1843.1		32276	288	4	112	79.52	35.0043	922.058		30798	333	3	93	57.85	31.7299	970.629		32110	303	9	106	86.24	25.9819	1235.86		30918	367	5	84	103.17	28.8606	1071.29		9.36667
9.38333	26924	291	6	92	62.34	26.8155	1004.05		38118	184	7	214	75.87	28.1478	1354.21		32045	288	4	111	79.13	34.9576	916.683		30275	332	3	91	57.42	31.7544	953.41		31844	300	9	106	86.16	26.0064	1224.47		31107	368	5	85	103	28.8281	1079.05		9.38333
9.4	27010	291	6	93	62.3	26.7882	1008.28		29102	350	52	140	74.91	28.1575	1033.54		31949	288	4	111	79.37	34.9185	914.959		30025	334	3	90	57.66	31.7924	944.409		31238	297	9	105	85.89	26.0308	1200.04		31326	368	5	85	103.8	28.8088	1087.37		9.4
9.41667	26957	291	6	93	62.63	26.7598	1007.37		49973	385	19	156	74.26	28.187	1772.91		32015	289	4	111	79.29	34.894	917.494		30000	334	3	90	57.44	31.8548	941.773		30677	299	9	103	85.33	26.1083	1174.99		31056	397	6	86	104.12	28.7704	1079.44		9.41667
9.43333	26940	291	6	92	62.58	26.7319	1007.78		34551	158	7	219	72.28	28.2352	1223.69		31891	288	4	111	79.37	34.8963	913.88		30031	337	3	89	57.51	31.9386	940.273		31037	306	9	101	85.3	26.1605	1186.41		32716	368	5	89	104.71	28.7305	1138.72		9.43333
9.45	27026	291	6	93	62.08	26.7063	1011.97		31618	156	7	204	69.42	28.3783	1114.16		31899	289	4	110	79	34.9468	912.787		30292	337	3	90	57.25	32.0121	946.267		31708	307	9	103	85.31	26.2877	1206.19		32018	368	5	87	104.71	28.6913	1115.95		9.45
9.46667	27036	291	6	93	62.71	26.6719	1013.65		35227	262	8	151	67.66	28.6088	1231.34		32056	290	4	111	79.01	35.0319	915.052		30564	336	3	91	57.22	32.0817	952.694		32185	307	9	105	85.41	26.3847	1219.84		31690	370	5	86	104.52	28.6543	1105.94		9.46667
9.48333	27092	291	6	93	62.66	26.6402	1016.96		27445	163	7	168	65.22	28.9768	947.136		29766	353	11	109	79.83	35.1323	847.256		30493	335	3	91	57.69	32.1457	948.587		32282	306	9	105	85.15	26.5111	1217.68		31797	367	5	87	105.17	28.6263	1110.76		9.48333
9.5	27047	291	6	93	62.84	26.6161	1016.19		25798	247	9	126	62.95	29.629	870.701		33243	289	4	115	80.16	35.2066	944.227		30528	336	3	91	57.87	32.1892	948.394		32522	306	9	106	84.7	26.6211	1221.66		31600	365	5	86	105.26	28.5886	1105.34		9.5
9.51667	26977	291	6	93	62.52	26.5927	1014.45		23164	154	7	151	60.61	30.4112	761.693		32630	323	5	105	80.7	35.2472	925.748		30533	337	3	91	57.98	32.2374	947.13		32608	306	9	106	84.78	26.7679	1218.18		31269	364	5	86	105.34	28.5538	1095.09		9.51667
9.53333	27066	290	6	93	62.48	26.579	1018.32		21641	162	7	133	58.42	31.2464	692.592		32856	324	6	120	80.27	35.2441	932.24		30809	339	3	91	57.61	32.254	955.2		32535	305	9	107	84.93	26.887	1210.07		31090	365	5	85	104.98	28.5346	1089.55		9.53333
9.55	27068	291	6	93	62.88	26.5615	1019.07		19847	161	7	123	57.29	32.1504	617.318		31983	337	9	113	80.56	35.2066	908.438		31021	339	3	92	57.73	32.2524	961.82		34816	317	9	119	84.83	27.0623	1286.51		31222	367	5	85	104.56	28.505	1095.32		9.55
9.56667	27019	290	6	93	62.67	26.5468	1017.79		18643	160	8	116	55.98	33.0578	563.952		31942	343	10	115	81.57	35.1514	908.697		31206	341	3	92	58.15	32.216	968.648		33497	363	34	131	84.68	27.2245	1230.4		30997	359	5	86	105.07	28.4888	1088.04		9.56667
9.58333	27036	291	6	93	62.91	26.5435	1018.55		17647	159	8	111	55.32	33.9384	519.972		34272	291	4	118	81.73	35.0878	976.749		31519	341	3	93	58.05	32.1821	979.397		40974	291	8	143	84.62	27.3493	1498.18		30415	359	5	85	105.1	28.5272	1066.18		9.58333
9.6	26956	290	6	93	62.64	26.5435	1015.54		17080	159	8	108	54.27	34.6972	492.259		33137	291	4	114	81.59	35.0227	946.158		31639	340	3	93	58.31	32.1489	984.141		37129	312	8	119	83.87	27.4243	1353.87		30097	360	5	84	105.45	28.5612	1053.77		9.6
9.61667	26970	290	6	93	62.51	26.5419	1016.13		18086	231	8	89	53.65	35.306	512.264		32615	291	4	112	80.82	34.93	933.725		31543	338	3	93	58	32.1022	982.58		35311	315	9	112	82.81	27.5458	1281.9		30042	360	5	83	105.11	28.5782	1051.22		9.61667
9.63333	26952	291	6	93	62.9	26.5359	1015.68		17740	151	8	118	54.45	35.7622	496.055		32486	291	4	112	80.84	34.8664	931.728		31357	332	3	94	58.11	32.0516	978.328		34718	317	9	109	81.88	27.7186	1252.51		30112	362	5	83	104.69	28.5952	1053.04		9.63333
9.65	27027	291	6	93	62.89	26.5337	1018.59		17326	157	8	111	54.88	36.0848	480.147		32268	290	4	111	80.91	34.8281	926.494		30364	328	3	92	58.36	32.0097	948.586		34792	320	9	109	80.94	27.8434	1249.56		30395	363	5	84	105.4	28.6159	1062.17		9.65
9.66667	27009	290	6	93	63.14	26.526	1018.21		16953	156	8	109	55.37	36.2513	467.652		32293	290	4	111	81.14	34.8066	927.783		29978	334	3	90	58.24	31.9821	937.338		35041	319	9	110	80.18	27.9926	1251.8		30325	356	5	85	105.42	28.6166	1059.7		9.66667
9.68333	27055	290	6	93	62.72	26.5244	1020		16690	155	8	108	55.26	36.2761	460.083		32239	291	4	111	80.77	34.8143	926.028		30050	335	3	90	58.18	31.9639	940.123		35325	322	9	110	80.14	28.1165	1256.38		29509	349	5	85	105.92	28.6189	1031.1		9.68333
9.7	27126	290	6	94	62.96	26.5206	1022.83		16533	154	7	107	55.74	36.1694	457.099		32162	290	4	111	80.28	34.8219	923.613		30262	336	3	90	57.74	31.9536	947.06		35840	325	9	110	79.7	28.3155	1265.74		28489	349	5	82	105.49	28.6329	994.974		9.7
9.71667	26196	296	6	89	63.38	26.5233	987.66		16474	153	8	107	56.92	35.9452	458.309		32203	290	4	111	80.79	34.8771	923.328		30522	336	3	91	58.13	31.9599	955.008		36580	329	9	111	79.68	28.5609	1280.77		28480	357	5	80	105.36	28.6314	994.711		9.71667
9.73333	28032	396	15	108	63.26	26.5222	1056.93		16448	153	8	108	57.56	35.6301	461.633		32247	290	4	111	80.95	34.956	922.502		30668	336	3	91	58.3	31.971	959.244		37376	332	8	113	79.13	28.8903	1293.72		29176	361	5	81	106.06	28.6166	1019.55		9.73333
9.75	39401	315	9	154	66.27	26.52	1485.71		16468	153	8	108	58.45	35.2455	467.237		32303	291	4	111	81.54	35.0487	921.659		30809	337	3	91	58.58	31.9908	963.059		38163	335	8	114	78.88	29.2483	1304.79		29994	364	5	82	106.18	28.5945	1048.94		9.75
9.76667	38819	291	5	133	68.96	26.5266	1463.4		16513	153	8	108	58.51	34.7887	474.666		32224	290	4	111	81.46	35.1254	917.4		30878	337	3	92	58.44	32.0248	964.191		39130	339	8	116	79.34	29.5712	1323.25		29669	396	8	83	106.64	28.5619	1038.76		9.76667
9.78333	33030	291	5	114	69.54	26.5184	1245.55		16519	152	8	108	59.18	34.2789	481.9		32225	290	4	111	81.55	35.1621	916.469		31029	337	3	92	58.22	32.0611	967.808		39862	341	8	117	79.26	29.8623	1334.86		32602	367	5	89	106.59	28.5294	1142.75		9.78333
9.8	29569	345	6	92	67.37	26.5173	1115.08		17664	226	8	90	60.39	33.7375	523.572		32214	291	4	111	82.49	35.1568	916.296		31103	338	3	92	58.92	32.0769	969.638		40423	343	8	118	79.31	30.1224	1341.96		32167	366	5	88	107	28.4836	1129.32		9.8
9.81667	29017	287	5	111	65.71	26.52	1094.15		18175	148	7	123	61.5	33.1789	547.788		32416	290	4	112	82.68	35.1399	922.484		31307	338	3	93	58.87	32.0659	976.334		41026	343	8	120	78.89	30.2748	1355.12		32065	367	5	87	107.97	28.4355	1127.64		9.81667
9.83333	28351	290	5	98	65.88	26.5211	1069		17929	153	7	117	62.53	32.6175	549.674		32424	290	4	112	83.2	35.1031	923.678		31475	339	3	93	59.19	32.0374	982.445		41569	345	8	121	78.42	30.433	1365.92		32127	367	5	88	108.27	28.3964	1131.38		9.83333
9.85	26556	330	6	85	63.82	26.526	1001.13		17627	154	7	114	62.48	32.041	550.139		32430	291	4	112	83.06	35.048	925.303		31588	339	3	93	58.99	31.9892	987.459		40657	333	8	122	78.5	30.5733	1329.82		32170	368	5	87	108.64	28.3269	1135.67		9.85
9.86667	30401	378	8	114	62.97	26.5167	1146.48		17395	154	8	113	63.28	31.4631	552.87		32505	291	4	112	83.15	34.9859	929.088		31694	338	3	94	58.73	31.9489	992.022		40186	337	8	120	77.81	30.6401	1311.55		32415	369	5	88	108	28.2352	1148.03		9.86667
9.88333	33795	406	17	103	64.19	26.5156	1274.53		17320	155	7	112	63.97	30.8838	560.811		32522	290	4	112	84.11	34.9338	930.961		31684	338	3	94	59.29	31.9078	992.987		39781	338	8	118	77.37	30.8073	1291.29		32511	367	5	89	107.07	28.1643	1154.34		9.88333
9.9	36478	277	5	135	67.22	26.5632	1373.26		17280	155	8	111	64.57	30.3094	570.12		32625	291	4	112	84.41	34.8963	934.914		31634	338	3	94	59.09	31.8738	992.477		29572	429	41	109	76.43	30.9915	954.196		32344	369	5	88	107.5	28.0815	1151.79		9.9
9.91667	29785	337	5	106	67.13	26.6724	1116.7		17292	156	7	111	64.6	29.7907	580.45		32612	291	4	112	84.9	34.8587	935.548		31578	338	3	94	59.13	31.8509	991.433		46906	323	8	147	75.9	31.153	1505.67		32555	370	5	88	107.63	28.0475	1160.71		9.91667
9.93333	29920	290	5	103	65.81	26.8292	1115.2		17292	157	8	110	64.4	29.3208	589.752		32711	292	4	112	84.4	34.8219	939.379		31570	339	3	93	58.87	31.8216	992.093		42679	334	8	128	75.54	31.321	1362.63		34922	342	5	109	108.06	28.0622	1244.45		9.93333
9.95	27980	290	5	97	65.29	26.9859	1036.84		17321	157	7	110	65.1	28.8757	599.847		32804	291	4	113	84.51	34.789	942.942		31742	340	3	93	58.71	31.7995	998.192		39653	328	8	121	74.08	31.5224	1257.93		30627	501	20	83	107.91	28.0763	1090.85		9.95
9.96667	26992	289	5	93	63.32	27.1159	995.431		17370	158	7	110	65.47	28.4609	610.312		32782	291	4	113	85.43	34.7553	943.224		31842	339	3	94	59.06	31.7845	1001.81		37300	324	8	115	73.1	31.718	1175.99		43508	404	21	146	108.64	28.1221	1547.11		9.96667
9.98333	26456	290	5	91	62.46	27.2197	971.944		17425	158	7	110	65.97	28.0653	620.874		32856	291	4	113	85.68	34.743	945.686		31955	340	3	94	59.06	31.794	1005.07		35553	320	8	111	71.78	31.939	1113.15		56061	407	17	168	110.58	28.1746	1989.77		9.98333
10	26247	290	5	90	60.52	27.3437	959.893		17477	159	8	110	65.86	27.7041	630.845		32722	290	4	113	85.43	34.7231	942.37		32086	340	3	94	58.68	31.8501	1007.41		33388	313	8	107	69.71	32.3956	1030.63		51800	375	5	138	111.35	28.2352	1834.59		10
10.0167	26228	289	6	91	60.78	27.4005	957.21		17488	160	8	109	64.69	27.3849	638.6		32668	290	4	113	85.51	34.7093	941.188		32231	341	3	95	58.56	31.8809	1010.98		32566	314	8	104	69.11	32.6345	997.9		42770	368	5	116	110.57	28.3151	1510.5		10.0167
10.0333	26248	290	6	91	60.66	27.4775	955.255		17578	161	8	109	64.72	27.0904	648.864		32822	291	3	113	85.96	34.6993	945.897		32334	342	3	95	59.02	31.8896	1013.94		32064	316	8	102	68.96	32.8759	975.305		36878	362	5	102	107.59	28.3912	1298.92		10.0333
10.05	26337	289	6	91	60.93	27.5632	955.512		17627	161	8	109	65.12	26.8304	656.979		32705	290	3	113	86.29	34.6917	942.733		32507	342	3	95	58.97	31.9094	1018.73		32033	316	8	101	68.6	33.1507	966.286		33755	368	5	92	104.99	28.474	1185.47		10.05
10.0667	26305	289	6	91	60.76	27.637	951.805		17675	161	8	110	66.12	26.5924	664.665		32768	290	4	113	85.95	34.6917	944.549		32580	342	3	95	59.08	31.9283	1020.41		32205	319	8	101	68.86	33.4091	963.958		32279	369	5	88	102.28	28.5708	1129.79		10.0667
10.0833	26430	288	6	92	60.96	27.6905	954.479		17701	161	8	110	66.03	26.3695	671.269		32602	290	4	112	85.27	34.6971	939.619		32555	341	3	96	58.54	31.9457	1019.07		32924	324	8	102	69.46	33.6497	978.435		31525	369	5	85	99.65	28.6928	1098.71		10.0833
10.1	26537	289	6	92	61.78	27.7189	957.361		17708	161	8	110	65.96	26.1528	677.099		32757	290	4	113	86.05	34.7024	943.94		32514	341	3	95	58.54	31.9615	1017.29		33777	327	8	103	70	33.8568	997.644		30766	365	5	84	97.15	28.9145	1064.03		10.1
10.1167	26686	289	6	92	62.03	27.7233	962.585		17761	161	8	110	66.87	25.9574	684.237		32779	291	4	113	86.56	34.7177	944.157		32410	338	3	96	58.81	31.9876	1013.2		34168	356	9	98	70.87	34.0174	1004.43		30241	369	5	82	94.67	29.364	1029.87		10.1167
10.1333	26658	288	6	92	62.49	27.7052	962.201		17794	162	8	110	67.08	25.8157	689.272		32774	290	4	113	87.11	34.7354	943.534		32083	338	3	95	58.63	32.0192	1001.99		36365	316	8	117	71.55	34.094	1066.61		30176	369	6	82	93.57	30.0699	1003.53		10.1333
10.15	26114	351	7	91	62.24	27.6741	943.626		17877	163	8	110	67.5	25.7221	695.006		32925	291	3	113	87.09	34.7392	947.777		31755	347	4	94	58.5	32.0477	990.867		36778	334	8	110	72.29	34.0998	1078.54		30292	370	6	82	92.97	30.94	979.058		10.15
10.1667	32815	480	32	106	63.46	27.6157	1188.27		17955	163	8	110	67.19	25.645	700.135		32827	290	4	113	86.84	34.7392	944.956		32415	341	3	95	58.07	32.0698	1010.76		37187	335	8	111	73.38	34.006	1093.54		30038	366	6	82	92.87	31.8396	943.418		10.1667
10.1833	68400	543	18	134	69.63	27.5485	2482.9		18001	164	8	110	67.27	25.5769	703.798		33001	291	4	114	87.45	34.7308	950.195		32263	339	3	95	58.21	32.0927	1005.31		37512	336	8	112	74.04	33.8755	1107.35		30000	375	6	82	92.61	32.5972	920.323		10.1833
10.2	54301	448	35	159	74.12	27.4682	1976.87		18080	165	8	110	67.98	25.5116	708.698		32953	291	4	113	87.7	34.74	948.562		32087	339	3	95	58.22	32.1315	998.616		37958	337	8	113	74.81	33.7141	1125.88		30339	374	6	83	92.35	33.1982	913.875		10.2
10.2167	49088	338	28	182	76.24	27.3863	1792.43		20745	287	9	93	68.19	25.4476	815.205		32988	290	3	114	88.17	34.7744	948.628		31959	338	3	94	58.22	32.1844	992.996		38236	337	8	113	74.94	33.5404	1140		30606	370	6	83	93.57	33.587	911.245		10.2167
10.2333	58696	425	11	161	77.64	27.3071	2149.48		20184	167	7	121	68.98	25.3891	794.986		32994	290	4	114	87.88	34.7974	948.174		31831	338	3	94	58.09	32.2437	987.2		38455	335	8	115	75.32	33.3488	1153.12		30615	370	6	83	94.63	33.8147	905.375		10.2333
10.25	53727	410	11	161	76.47	27.2311	1973		19394	167	8	116	68.35	25.3423	765.281		32955	290	3	113	87.66	34.802	946.928		31816	338	3	94	57.61	32.2943	985.19		38066	332	8	115	75.69	33.1727	1147.51		30788	371	6	83	95.95	33.9167	907.753		10.25
10.2667	50138	287	5	175	73.92	27.1465	1846.94		21829	282	8	97	68.53	25.2976	862.888		32990	290	3	114	88.53	34.7913	948.226		31800	339	3	94	58.16	32.3441	983.178		37651	332	8	113	75.64	33.0471	1139.31		30961	371	6	84	96.56	33.8842	913.73		10.2667
10.2833	39217	288	5	136	71.49	27.076	1448.4		21256	185	7	116	69.59	25.2385	842.207		32976	290	3	114	88.64	34.789	947.886		30586	509	26	103	58.07	32.3725	944.813		37453	332	8	113	75.63	32.9558	1136.46		31133	371	6	84	97.04	33.7859	921.48		10.2833
10.3	35065	249	6	148	66.9	26.9968	1298.86		21851	205	8	106	69.66	25.1924	867.366		32968	290	4	114	89.19	34.7913	947.593		43415	328	3	134	59.64	32.3939	1340.22		36784	322	8	114	75.24	32.8946	1118.24		31251	369	6	85	98.65	33.6129	929.732		10.3
10.3167	30693	286	6	107	62.25	27.0302	1135.51		22550	209	8	108	69.44	25.1531	896.508		33085	291	3	114	88.82	34.7852	951.124		38011	340	3	112	59.52	32.4105	1172.8		35479	318	8	111	75.16	32.8506	1080.01		31213	369	6	85	99.63	33.3971	934.603		10.3167
10.3333	25765	285	6	90	58.46	27.283	944.36		23164	211	7	110	68.77	25.1188	922.18		32974	290	3	114	88.63	34.7767	948.163		35044	337	3	104	58.29	32.4279	1080.68		34663	319	8	108	75.22	32.8327	1055.75		31265	370	6	85	100.9	33.1923	941.935		10.3333
10.35	21870	314	6	74	55.11	27.714	789.132		23578	211	7	112	68.95	25.0933	939.614		33044	290	4	114	89.4	34.7675	950.427		33102	338	3	98	57.94	32.4461	1020.22		34145	319	8	107	75.08	32.8636	1038.99		31309	368	6	85	101.41	32.9757	949.456		10.35
10.3667	22799	312	7	88	52.67	28.2951	805.757		23918	211	7	113	69.38	25.0665	954.183		33149	290	4	114	89.52	34.7675	953.447		32287	338	3	96	56.89	32.4666	994.468		33774	319	8	106	75.02	32.9109	1026.22		31270	369	6	85	101.83	32.7687	954.263		10.3667
10.3833	22621	284	6	80	51.28	28.9762	780.675		24129	210	7	115	69.55	25.0802	962.073		33177	290	3	114	89.84	34.7775	953.979		22815	471	29	86	56.14	32.4808	702.414		33562	317	8	106	74.89	32.9615	1018.22		31363	369	6	85	103.34	32.564	963.119		10.3833
10.4	21645	283	6	76	49.72	29.6688	729.555		24169	208	7	116	69.31	25.1373	961.479		33039	289	4	114	89.38	34.7821	949.885		35098	308	18	157	56.28	32.5322	1078.87		33377	317	8	105	75.23	33.0063	1011.23		31509	369	6	85	103.92	32.3688	973.437		10.4
10.4167	21344	283	6	75	49.44	30.3013	704.393		24896	234	7	116	68.74	25.202	987.858		33149	291	3	114	89.51	34.779	953.132		40082	328	7	144	57.29	32.5986	1229.56		32957	311	8	106	75.61	33.0487	997.224		31525	368	6	86	104.97	32.1973	979.118		10.4167
10.4333	21421	283	6	76	48.82	30.8333	694.737		26880	256	8	121	69.85	25.2667	1063.85		33177	290	3	114	90.14	34.7806	953.895		40586	336	3	121	57.35	32.7504	1239.25		31502	295	8	107	75.96	33.0748	952.446		31294	362	6	86	105.14	32.0236	977.216		10.4333
10.45	21590	282	6	76	48.93	31.2516	690.844		25844	207	7	125	70.54	25.3733	1018.55		33304	291	3	115	90.32	34.7997	957.019		35388	335	3	106	56.01	33.0049	1072.2		29839	288	8	104	75.97	33.0944	901.633		30792	365	6	84	105.42	31.8721	966.112		10.45
10.4667	21918	282	6	78	49.31	31.5531	694.638		25865	238	7	119	70.66	25.5226	1013.42		33279	291	4	114	90.77	34.8043	956.174		27760	472	9	70	54.6	33.2863	833.977		28009	278	9	101	75.87	33.061	847.192		30864	366	6	84	106.71	31.7065	973.428		10.4667
10.4833	22226	282	6	79	49.45	31.7197	700.7		25982	483	30	92	70.55	25.7104	1010.56		33240	290	3	115	90.16	34.8013	955.138		34795	281	3	132	53.1	33.5582	1036.86		26470	277	9	96	76.49	33.0006	802.106		31096	367	6	85	107.16	31.5564	985.409		10.4833
10.5	22774	283	6	80	50.66	31.7438	717.432		35216	256	12	159	71.76	25.925	1358.38		33256	290	3	115	90.31	34.7951	955.766		32501	331	3	98	52.78	33.8087	961.319		25992	287	9	91	76.65	32.9199	789.553		31339	368	6	85	107.8	31.4278	997.174		10.5
10.5167	23280	283	6	82	51.49	31.646	735.638		28056	332	27	145	74.16	26.1493	1072.92		33114	289	3	115	90.74	34.7875	951.895		30434	334	4	91	51.9	34.0593	893.559		26442	288	9	92	77.35	32.8318	805.377		31582	369	6	86	107.61	31.2881	1009.39		10.5167
10.5333	23822	283	6	84	52.75	31.4401	757.695		30839	157	7	198	73.63	26.3977	1168.25		33226	290	3	115	91.05	34.7905	955.03		33583	311	4	113	50.58	34.3075	978.882		26764	288	9	93	77.81	32.7332	817.641		31832	370	6	86	107.65	31.1558	1021.7		10.5333
10.55	23248	379	14	73	53.67	31.1506	746.31		34493	260	9	154	73.69	26.6522	1294.19		33109	289	3	115	91.03	34.8066	951.227		31076	333	4	93	50.24	34.5897	898.418		27033	287	9	94	78.34	32.628	828.521		32135	371	6	87	108.88	31.0102	1036.27		10.55
10.5667	27988	255	23	164	54.96	30.7918	908.945		27703	171	7	162	72.31	26.8937	1030.09		33069	289	4	114	90.7	34.8166	949.806		29660	333	4	89	48.9	34.9138	849.522		27227	287	9	95	79.53	32.4878	838.07		32370	368	6	88	109.39	30.8771	1048.35		10.5667
10.5833	29875	413	48	142	59.59	30.3794	983.397		25152	171	7	147	70.47	27.1407	926.728		33162	289	3	115	90.99	34.8189	952.414		29012	333	4	87	48.24	35.2339	823.412		27399	288	8	95	80.25	32.3149	847.875		31940	364	6	88	110.31	30.7544	1038.55		10.5833
10.6	36623	295	5	130	63.21	29.9484	1222.87		23261	170	7	137	69.34	27.4028	848.856		33152	289	3	115	91.27	34.8304	951.813		28734	342	4	87	48.3	35.4868	809.709		27652	288	8	96	81.15	32.1143	861.049		31713	368	6	86	110.14	30.6228	1035.6		10.6
10.6167	31428	294	6	118	63.26	29.5213	1064.59		21613	170	7	127	67.5	27.7117	779.924		33075	289	3	115	91.77	34.8396	949.352		29030	333	4	87	48.33	35.6749	813.737		27834	290	8	96	81.64	31.886	872.922		31955	367	6	87	110.3	30.4913	1048.01		10.6167
10.6333	28877	285	5	101	61.53	29.1062	992.125		20501	170	7	121	66.45	28.0522	730.816		33123	289	3	114	91.6	34.8511	950.416		28968	333	4	87	48.79	35.8227	808.648		28098	293	8	98	81.99	31.6137	888.793		31903	367	6	87	111.1	30.3686	1050.53		10.6333
10.65	26369	285	6	93	59.68	28.713	918.366		19659	169	8	116	64.98	28.4313	691.457		33296	290	3	115	91.09	34.8511	955.38		29024	333	4	87	49.08	35.8741	809.051		28127	286	8	98	83.04	31.303	898.54		31887	366	6	87	111.37	30.2348	1054.65		10.65
10.6667	25003	286	6	88	58.54	28.3519	881.88		19214	169	8	114	63.99	28.8695	665.547		33073	288	3	115	91.78	34.8518	948.96		29066	333	4	87	50.27	35.8172	811.509		27945	285	8	98	83.29	30.9475	902.98		31821	367	6	87	111.92	30.1187	1056.52		10.6667
10.6833	24561	286	6	86	57.72	28.0482	875.67		18927	169	8	112	64	29.3518	644.834		33085	288	3	115	91.72	34.8564	949.179		29227	334	4	88	51.14	35.6852	819.023		27912	287	8	97	83.85	30.5928	912.371		31263	372	6	84	111.44	30.0256	1041.21		10.6833
10.7	24346	286	6	85	57.26	27.8041	875.626		18683	169	8	110	63.45	29.8258	626.405		33147	288	3	115	92.13	34.861	950.833		29444	334	4	88	52.21	35.49	829.643		27917	285	8	98	83.98	30.2659	922.392		31907	360	6	89	111.49	29.9236	1066.28		10.7
10.7167	24381	286	6	85	56.8	27.6626	881.369		18518	169	8	110	63.45	30.2516	612.133		33263	307	4	110	91.94	34.8595	954.202		29533	334	4	88	52.82	35.2244	838.425		27884	285	8	98	84.19	29.9479	931.085		31835	368	6	87	112.19	29.8482	1066.57		10.7167
10.7333	24502	286	6	86	57.13	27.6217	887.057		18436	169	8	109	63.01	30.6217	602.056		33825	270	13	156	91.23	34.8541	970.473		29764	335	4	89	53.26	34.9296	852.115		28445	301	9	98	84.69	29.6706	958.692		32188	369	6	87	112.52	29.7728	1081.12		10.7333
10.75	24633	286	6	86	57.2	27.6757	890.057		18413	169	8	109	63.23	30.9176	595.552		40418	321	6	138	93.38	34.8518	1159.71		30102	336	4	90	54.25	34.6134	869.663		28377	286	8	99	84.96	29.4024	965.126		32384	369	6	88	112.95	29.7018	1090.3		10.75
10.7667	24810	287	6	87	57.68	27.7773	893.174		18405	169	8	109	63.7	31.1212	591.398		34045	251	4	140	91.55	34.8465	977		30300	335	4	90	54.66	34.3059	883.23		28125	284	8	99	85.37	29.1594	964.526		32550	369	6	88	112.42	29.6456	1097.97		10.7667
10.7833	24912	287	6	87	57.93	27.8909	893.193		18443	169	8	109	63.91	31.234	590.478		39858	309	8	154	90.36	34.8503	1143.69		30423	336	4	91	55.22	34.0103	894.523		27945	284	8	99	85.48	28.9303	965.943		31894	372	6	86	112.66	29.5761	1078.37		10.7833
10.8	25056	287	6	87	57.99	27.9865	895.288		18485	169	8	109	64.48	31.2581	591.367		38678	338	9	140	90.02	34.8465	1109.95		30603	335	4	91	55.28	33.7297	907.301		27958	288	8	99	85.48	28.7362	972.918		32622	365	6	89	113.47	29.5066	1105.58		10.8
10.8167	25150	286	6	88	58.75	28.0406	896.914		18526	169	8	109	64.16	31.2148	593.501		39785	288	3	138	88.8	34.8426	1141.85		30633	335	4	91	55.35	33.4704	915.225		27827	286	8	98	85.97	28.556	974.47		32657	371	6	89	113.7	29.446	1109.05		10.8167
10.8333	25238	287	6	88	58.96	28.0477	899.824		18579	170	8	109	64.88	31.0964	597.464		36316	288	3	126	87.57	34.8503	1042.06		30708	335	4	92	56	33.2404	923.815		27667	283	8	98	86.08	28.4027	974.096		32828	369	6	89	113.92	29.3847	1117.18		10.8333
10.85	31787	209	6	161	60.19	28.0078	1134.93		18618	170	8	110	65.44	30.9265	602.008		34078	287	3	119	85.18	34.8687	977.324		30674	334	4	92	56.06	33.0254	928.799		27569	283	8	98	86.32	28.2723	975.125		32886	368	6	89	113.22	29.3329	1121.13		10.85
10.8667	31011	287	5	108	63.04	27.9401	1109.91		18653	170	8	110	66.02	30.7057	607.478		32935	287	3	115	82.99	34.9024	943.632		30533	333	4	92	56.36	32.8508	929.446		27794	290	8	98	86.14	28.1598	987.011		32493	366	6	89	113.54	29.2849	1109.55		10.8667
10.8833	27357	287	6	95	61.34	27.8456	982.453		18719	169	8	110	66.34	30.4449	614.848		30206	343	10	110	80.27	34.9614	863.982		30370	333	4	91	56.22	32.6966	928.842		27802	283	8	98	86.17	28.0326	991.775		32340	366	6	88	114.07	29.2258	1106.56		10.8833
10.9	25861	287	6	90	60.5	27.7462	932.055		18767	170	8	110	66.27	30.1636	622.175		32894	287	3	115	78.38	35.0112	939.528		30425	333	4	91	56.23	32.5622	934.364		27596	281	8	98	86.77	27.92	988.394		32487	367	6	88	114.22	29.1881	1113.02		10.9
10.9167	25120	287	6	87	59.78	27.6463	908.622		18801	170	8	111	67.18	29.878	629.258		32307	288	3	112	76.49	35.2457	916.624		30438	334	4	91	56.86	32.4382	938.34		27401	281	8	98	86.73	27.8352	984.4		32462	367	6	89	114.2	29.1747	1112.67		10.9167
10.9333	24781	287	6	86	59.39	27.537	899.916		18905	171	8	111	67.39	29.5925	638.843		31591	286	3	110	74.38	35.595	887.511		30479	334	4	91	56.72	32.3393	942.474		27339	282	8	97	86.98	27.7545	985.029		32553	368	6	89	113.61	29.1526	1116.64		10.9333
10.95	24513	288	6	85	58.61	27.4387	893.373		19867	243	8	93	67.89	29.305	677.939		31164	287	3	109	73.13	35.959	866.654		30628	336	4	91	56.99	32.2722	949.053		27402	283	8	97	86.85	27.664	990.529		32383	364	6	89	113.81	29.1385	1111.35		10.95
10.9667	24337	287	6	85	58.18	27.3584	889.562		16961	331	24	90	68.33	29.027	584.317		30974	286	3	108	71.87	36.2486	854.488		30798	336	4	92	56.8	32.1931	956.664		27610	283	8	97	86.95	27.5776	1001.18		28881	440	11	75	114.16	29.1223	991.716		10.9667
10.9833	24188	288	6	84	58.48	27.2912	886.292		24962	229	8	125	69.38	28.7759	867.461		30790	286	3	108	72.04	36.4379	845		31105	338	4	92	56.81	32.1291	968.126		27704	284	8	98	87.63	27.5009	1007.38		34311	341	6	108	114.48	29.1186	1178.32		10.9833
11	24088	288	6	84	58.39	27.2525	883.884		24417	181	7	137	71.25	28.5283	855.888		30669	285	3	108	72.78	36.5168	839.86		31208	335	4	93	57.52	32.0761	972.935		27780	282	8	98	87.6	27.4439	1012.25		31940	393	7	87	114.37	29.123	1096.73		11
11.0167	23887	288	6	83	58.39	27.2557	876.403		24408	203	7	120	71.32	28.2896	862.792		30559	285	3	107	73.96	36.5107	836.988		30794	330	4	93	57.4	32.0406	961.094		27713	283	8	98	87.83	27.3909	1011.76		36513	322	6	122	113.85	29.1297	1253.46		11.0167
11.0333	23294	292	6	82	57.79	27.2852	853.722		24660	247	7	106	71.4	28.0618	878.774		30551	285	3	107	75.13	36.4095	839.093		30031	325	4	92	57.55	32.0169	937.975		27920	285	8	98	87.6	27.3207	1021.93		32793	381	7	93	114.66	29.1311	1125.7		11.0333
11.05	23644	289	6	82	58.51	27.3251	865.285		24254	188	7	131	70.91	27.8424	871.118		30483	285	3	107	76.02	36.2065	841.921		29394	327	4	90	57.03	31.9671	919.509		28027	285	8	98	87.76	27.2392	1028.92		33004	365	6	90	114.54	29.123	1133.26		11.05
11.0667	23127	294	6	81	59.36	27.3497	845.604		28891	401	18	100	71.23	27.6491	1044.92		30556	285	3	107	78.11	35.9513	849.927		29303	328	4	89	57.11	31.9331	917.638		28165	285	8	99	88.15	27.1699	1036.63		31788	366	6	87	114.52	29.12	1091.62		11.0667
11.0833	23593	288	6	82	59.8	27.3633	862.212		30908	191	7	170	73.05	27.5142	1123.35		30726	285	3	108	79.56	35.6939	860.82		29089	324	4	90	57.46	31.8991	911.907		28155	284	8	99	88.23	27.1169	1038.28		31566	366	6	86	113.76	29.126	1083.78		11.0833
11.1	22746	299	6	77	59.38	27.359	831.391		29623	201	7	148	73.51	27.3986	1081.18		30757	284	3	108	81.12	35.4924	866.58		28844	325	4	89	57.38	31.873	904.967		28077	283	8	99	88.24	27.0769	1036.93		36461	344	6	111	113.07	29.1304	1251.65		11.1
11.1167	23234	281	6	83	59.01	27.3387	849.856		25527	295	15	114	73.43	27.3243	934.222		30697	284	3	108	82.21	35.3476	868.433		28796	329	4	87	57.29	31.858	903.887		28095	284	8	99	88.05	27.0427	1038.91		33897	362	6	94	113.98	29.1178	1164.13		11.1167
11.1333	23100	288	6	80	59.22	27.3098	845.85		35795	336	9	123	72.8	27.2955	1311.39		30874	285	3	108	82.89	35.248	875.909		29344	333	4	88	57.15	31.8635	920.928		28212	286	8	99	88.1	27.0117	1044.44		32393	364	6	89	113.86	29.1407	1111.61		11.1333
11.15	22872	287	6	80	59.4	27.2661	838.844		28598	253	17	154	72.41	27.2941	1047.77		31008	285	3	109	84.61	35.1836	881.32		29870	333	4	90	57.54	31.8651	937.389		28373	286	8	99	88.44	26.9799	1051.63		31839	367	6	87	113.94	29.1629	1091.76		11.15
11.1667	22229	289	6	78	59.25	27.2115	816.898		32613	281	15	148	73.16	27.3532	1192.29		31065	286	3	109	85.64	35.1445	883.922		30146	332	4	91	57.85	31.8611	946.168		28554	287	8	100	88.31	26.9261	1060.46		32084	368	6	87	113.5	29.2309	1097.6		11.1667
11.1833	21182	292	6	74	59.28	27.1421	780.411		27321	309	22	133	73.02	27.4784	994.27		31180	285	3	109	86.94	35.1093	888.084		30431	334	4	91	58.15	31.8509	955.421		28524	287	8	100	88.45	26.8878	1060.85		32311	368	6	88	112.67	29.3337	1101.5		11.1833
11.2	21545	287	6	75	59.8	27.0678	795.963		29109	166	7	176	72.79	27.6628	1052.28		31327	287	3	109	87.38	35.0648	893.402		30618	334	4	92	58.08	31.8145	962.391		28456	284	8	100	88.08	26.8617	1059.35		32389	365	6	89	113.44	29.412	1101.22		11.2
11.2167	21762	288	7	76	58.97	26.9881	806.356		26620	129	7	207	71.45	27.8788	954.846		31393	286	3	110	87.96	35.002	896.892		30695	334	4	92	58.02	31.7671	966.252		28396	285	8	100	88.41	26.8519	1057.5		32268	367	6	88	113.44	29.5007	1093.8		11.2167
11.2333	21613	288	7	75	58.33	26.9067	803.257		34707	385	35	125	71.41	28.1547	1232.72		31541	287	3	110	89.53	34.9269	903.057		31009	337	4	92	58.5	31.6936	978.4		28312	286	8	99	88.49	26.8405	1054.82		32519	368	6	88	113.9	29.5569	1100.22		11.2333
11.25	21455	287	7	75	58.6	26.827	799.755		35666	216	7	178	72.26	28.5021	1251.35		31633	287	3	110	90.15	34.8518	907.643		31200	336	4	93	58.54	31.6066	987.135		28495	288	8	99	88.61	26.8388	1061.71		32814	368	6	89	113.72	29.6064	1108.34		11.25
11.2667	21055	288	7	73	58.29	26.7538	786.992		34482	246	8	156	71.62	28.8551	1195.01		31740	287	3	110	91.27	34.7683	912.9		31260	335	4	93	58.68	31.5126	991.985		28728	288	8	100	88.65	26.8201	1071.14		32567	358	6	91	113.65	29.6937	1096.77		11.2667
11.2833	20752	287	7	72	57.64	26.6844	777.682		28136	173	7	162	70.38	29.2162	963.026		31763	287	3	111	91.38	34.661	916.389		31163	335	4	93	58.41	31.428	991.568		28919	290	9	100	88.4	26.7834	1079.74		31491	359	6	88	114.35	29.7624	1058.08		11.2833
11.3	20580	287	7	72	57.86	26.6232	773.009		25484	172	7	148	68.16	29.6201	860.363		31850	288	3	111	91.73	34.5492	921.874		31196	336	4	93	58.16	31.3418	995.347		29167	291	9	100	88.89	26.7744	1089.36		31503	363	6	87	114.45	29.7868	1057.62		11.3
11.3167	20031	287	7	70	57.43	26.5648	754.043		23897	272	13	120	66.81	30.0494	795.258		31989	287	3	111	92.94	34.4618	928.245		31298	336	4	93	58.67	31.277	1000.67		29232	290	9	101	88.95	26.794	1090.99		31796	365	6	87	114.96	29.8149	1066.45		11.3167
11.3333	19668	286	7	69	57.63	26.4954	742.317		26967	267	8	118	65.9	30.4821	884.684		31903	287	3	111	93.37	34.3844	927.833		31352	337	4	93	58.45	31.2383	1003.64		29495	292	8	101	88.99	26.8111	1100.1		32213	367	6	88	114.43	29.8408	1079.5		11.3333
11.35	19064	286	7	67	57.2	26.4244	721.454		23907	164	7	147	65.27	30.8969	773.767		32022	288	3	111	94	34.3193	933.061		31321	336	4	93	58.47	31.2351	1002.75		29675	293	9	101	88.91	26.7981	1107.36		32618	365	6	89	114.44	29.8319	1093.39		11.35
11.3667	18694	286	7	65	56.07	26.3572	709.255		23933	295	12	104	64.3	31.3682	762.971		32034	288	3	111	93.81	34.2626	934.955		31102	334	4	93	58.17	31.2438	995.461		29904	294	9	102	88.75	26.8054	1115.6		32579	366	6	89	115.27	29.8127	1092.79		11.3667
11.3833	18099	342	11	67	56.28	26.289	688.464		25001	243	8	123	63.03	31.913	783.41		32105	288	3	112	94.21	34.2097	938.475		30629	328	4	93	57.92	31.262	979.752		30212	296	9	102	89.21	26.8266	1126.19		32845	368	6	89	115.39	29.7927	1102.45		11.3833
11.4	19404	266	5	80	60.11	26.2349	739.625		23594	160	7	148	63.36	32.4717	726.603		32308	289	3	112	95.12	34.1707	945.489		29515	319	4	92	58.23	31.281	943.545		30361	296	8	103	89.05	26.8503	1130.75		33017	368	6	90	115.86	29.7639	1109.3		11.4
11.4167	17891	285	6	63	63.4	26.1934	683.035		22489	170	7	133	63.08	32.9821	681.854		32559	290	3	112	95.38	34.1538	953.305		28247	317	4	89	57.92	31.3221	901.824		30727	298	8	103	89.2	26.8641	1143.79		33101	363	6	91	115.51	29.7484	1112.7		11.4167
11.4333	15987	286	6	56	62.48	26.153	611.288		20895	169	7	124	62.64	33.4369	624.909		32225	287	3	112	95.7	34.1385	943.949		27266	317	4	86	57.63	31.3719	869.123		30859	297	8	104	88.95	26.9049	1146.97		32408	360	6	90	115.42	29.7284	1090.14		11.4333
11.45	14947	287	6	52	61.36	26.1333	571.952		19861	169	7	118	61.66	33.7829	587.901		32504	290	3	112	95.32	34.1262	952.464		26786	322	4	83	57.16	31.4138	852.684		30990	298	8	104	88.76	26.9457	1150.09		32115	363	6	88	116.49	29.6907	1081.65		11.45
11.4667	14728	287	6	51	60.56	26.1147	563.973		19164	168	7	114	60.76	34.0147	563.403		32587	290	3	113	95.73	34.0986	955.669		27004	326	4	83	57.02	31.4596	858.371		31074	297	8	105	89.16	26.9872	1151.43		32358	365	6	89	116.52	29.6464	1091.47		11.4667
11.4833	14887	289	6	52	59.82	26.1027	570.324		18820	168	8	112	61.32	34.1572	550.983		32338	287	3	113	96.36	34.0894	948.622		27350	329	4	83	57.57	31.4975	868.322		31036	297	8	104	88.88	27.0476	1147.46		32623	366	6	89	116.75	29.6087	1101.81		11.4833
11.5	15399	289	6	53	59.96	26.0896	590.235		18568	168	7	111	61.35	34.2184	542.632		32735	291	3	113	96.81	34.0979	960.031		27726	329	4	84	57.47	31.5513	878.759		30999	296	8	105	88.86	27.112	1143.37		32130	385	7	89	116.37	29.5665	1086.7		11.5
11.5167	16006	290	6	55	60.06	26.0743	613.861		18400	167	8	110	61.77	34.1957	538.08		29441	350	11	108	96.64	34.104	863.271		27833	331	4	84	57.76	31.6027	880.717		30862	295	8	105	88.5	27.1683	1135.96		38611	348	6	116	116.53	29.5251	1307.73		11.5167
11.5333	16568	291	6	57	61.11	26.0284	636.534		18288	167	8	109	61.42	34.1014	536.283		34287	315	4	118	96.4	34.1032	1005.39		27920	332	4	84	57.45	31.6438	882.322		30662	293	9	105	88.22	27.2563	1124.95		35849	394	7	94	117.91	29.483	1215.92		11.5333
11.55	16852	292	6	58	62.53	25.935	649.777		18186	167	8	109	61.53	33.9487	535.691		28999	417	15	103	96.89	34.1048	850.292		28163	333	4	85	57.77	31.6375	890.179		30364	292	8	104	88.5	27.346	1110.36		33775	349	12	128	117.82	29.466	1146.24		11.55
11.5667	16903	293	6	58	63.61	25.7843	655.554		18195	167	8	109	62.59	33.7382	539.3		29840	374	15	112	97.3	34.1255	874.42		28115	333	4	85	58.21	31.605	889.573		30034	292	8	103	88.25	27.4292	1094.97		36546	375	31	150	118.4	29.4793	1239.72		11.5667
11.5833	16782	294	6	57	64.59	25.586	655.905		18171	167	8	109	62.91	33.4885	542.605		33281	367	13	119	97.85	34.1645	974.139		28072	334	4	84	58.21	31.5228	890.529		29899	292	8	102	88.18	27.5262	1086.2		58837	311	8	200	118.53	29.4823	1995.68		11.5833
11.6	16608	294	6	57	64.82	25.3402	655.4		19401	237	8	95	63.69	33.1995	584.376		32047	351	12	118	96.94	34.2074	936.843		28006	334	4	84	58.33	31.4082	891.677		29744	293	9	102	87.79	27.6347	1076.33		54763	373	5	147	118.08	29.4638	1858.66		11.6
11.6167	16489	294	6	56	65.75	25.036	658.611		21715	223	7	109	64	32.8769	660.495		31668	351	11	117	95.91	34.2488	924.645		27954	334	4	84	58.02	31.2486	894.569		29608	293	8	101	87.48	27.7072	1068.6		44623	373	5	120	117.21	29.4549	1514.96		11.6167
11.6333	16252	295	6	55	66.96	24.7154	657.566		20170	282	17	109	65.33	32.5198	620.237		32454	221	3	158	95.93	34.2595	947.298		27807	334	4	83	58.22	31.0905	894.39		29467	292	8	101	87.91	27.7937	1060.21		38932	369	6	105	114.71	29.4482	1322.05		11.6333
11.65	15993	296	6	54	67.7	24.3773	656.061		23332	169	7	138	67.57	32.1456	725.823		34882	222	3	167	95.51	34.2695	1017.87		27617	334	5	83	58.22	30.9269	892.978		29164	292	8	100	87.67	27.8923	1045.59		35095	368	6	95	111.84	29.4564	1191.42		11.65
11.6667	15680	296	6	53	68.34	24.0616	651.66		21584	169	7	128	68.25	31.7734	679.311		39539	289	2	137	95.15	34.3239	1151.94		27418	334	4	82	58.39	30.7783	890.823		29083	293	8	99	87.84	27.969	1039.83		32758	369	6	89	107.86	29.503	1110.33		11.6667
11.6833	15980	373	11	55	68.5	23.7721	672.215		20664	168	7	123	68.58	31.3785	658.54		35784	309	3	123	92.53	34.353	1041.66		27185	334	5	81	58.05	30.6415	887.195		28893	294	8	98	87.6	28.0391	1030.45		31233	368	6	85	104.34	29.6271	1054.2		11.6833
11.7	16228	297	6	55	69.87	23.5116	690.212		20060	169	7	119	67.82	30.9829	647.454		34484	290	2	119	90.38	34.3998	1002.45		27005	334	5	81	57.8	30.5064	885.225		28815	294	8	98	87.79	28.0921	1025.73		30149	369	6	82	101.73	29.8142	1011.23		11.7
11.7167	15498	297	6	52	70.72	23.2871	665.518		20939	243	9	106	67.78	30.5977	684.334		33172	290	2	114	89.45	34.5538	960.011		26788	334	5	80	58.22	30.3965	881.286		28673	296	8	97	88.57	28.1671	1017.96		29340	370	6	79	99.13	30.1653	972.642		11.7167
11.7333	15035	298	6	50	71.36	23.0856	651.272		21600	170	7	127	68.63	30.2358	714.385		32474	289	2	112	87.96	34.7706	933.95		26586	334	5	79	58.09	30.2977	877.493		28541	297	8	96	88.88	28.1997	1012.1		28738	370	6	78	97.03	30.7884	933.403		11.7333
11.75	14683	299	6	49	71.74	22.9037	641.075		22875	235	7	113	69.35	29.9076	764.855		31770	337	4	100	86.83	34.9844	908.12		26244	333	5	79	58.08	30.2352	867.994		28372	297	9	96	89.54	28.2372	1004.77		28225	369	6	76	95.18	31.5446	894.764		11.75
11.7667	14583	299	6	49	71.51	22.742	641.236		24624	376	13	86	69.88	29.6111	831.579		32234	271	2	121	84.81	35.1721	916.465		25745	332	5	78	57.72	30.1673	853.408		28221	297	9	95	89.94	28.2755	998.071		27869	370	6	75	94.88	32.3622	861.16		11.7667
11.7833	14552	299	6	49	72.58	22.5951	644.033		27340	165	7	167	70.27	29.3428	931.744		29017	380	8	100	83.76	35.4142	819.36		25360	331	5	77	57.42	30.0985	842.567		27959	297	9	94	90.53	28.2747	988.834		27360	369	6	74	95.02	33.0984	826.626		11.7833
11.8	14661	300	6	49	73.25	22.4553	652.898		26189	403	23	96	72.11	29.1055	899.796		37209	289	6	144	83.86	35.6617	1043.39		24897	328	5	76	57.89	30.0218	829.297		27619	297	9	93	91.73	28.2804	976.612		26815	369	6	73	95.42	33.7127	795.398		11.8
11.8167	14866	301	6	49	74.04	22.3324	665.67		28359	173	7	164	73.04	28.8826	981.872		31779	355	15	122	84.58	35.9046	885.096		24120	323	5	75	57.77	29.9539	805.239		27219	295	9	92	92.23	28.2935	962.024		26094	362	6	72	95.97	34.1451	764.209		11.8167
11.8333	14955	301	6	50	74.45	22.2095	673.361		24790	171	7	145	73.07	28.6927	863.983		36524	288	2	127	84.2	36.0893	1012.05		23314	323	5	72	57.78	29.8756	780.369		26746	294	9	91	92.74	28.287	945.524		25060	364	6	69	96.13	34.3721	729.081		11.8333
11.85	15092	302	6	50	75.08	22.0948	683.057		27823	332	8	100	72.25	28.5482	974.597		28597	403	18	118	82.58	36.182	790.366		22610	323	5	70	57.3	29.8021	758.672		26399	295	9	90	92.34	28.2967	932.934		24718	365	6	68	97.36	34.4334	717.849		11.85
11.8667	15166	302	6	50	76.63	21.9768	690.091		27211	232	7	136	71.65	28.4196	957.474		36172	272	2	135	82.96	36.2134	998.857		22179	320	5	69	57.04	29.7302	746.01		26099	296	9	88	92.51	28.3269	921.35		24315	365	7	67	98.6	34.3543	707.771		11.8667
11.8833	15155	302	6	50	77.51	21.8621	693.208		24026	316	19	110	72.04	28.3308	848.051		33435	287	2	116	83.01	36.1659	924.49		21600	319	5	68	57.54	29.644	728.646		25909	295	9	88	92.68	28.3457	914.038		24182	384	7	69	99.99	34.1777	707.538		11.8833
11.9	15104	303	6	50	78.78	21.748	694.502		33060	249	7	147	72.38	28.2999	1168.2		33009	245	2	142	82.46	36.0808	914.863		21262	321	5	66	57.37	29.5476	719.585		25613	295	9	87	92.52	28.3856	902.323		28357	412	20	117	100.87	33.9692	834.786		11.9
11.9167	14990	304	6	49	79.05	21.6344	692.879		21334	368	34	110	72.84	28.348	752.574		33454	247	2	141	82.41	35.9452	930.694		21020	325	5	65	57.57	29.4527	713.686		25194	294	9	86	92.48	28.4199	886.493		38692	293	6	143	102.52	33.6913	1148.43		11.9167
11.9333	14989	303	6	50	79.68	21.5191	696.544		32024	240	7	154	72.64	28.4258	1126.58		33009	304	2	115	81.65	35.9015	919.431		21099	328	5	64	57.19	29.3492	718.896		24714	294	9	84	92.03	28.4264	869.404		32497	368	6	88	106.08	33.3682	973.891		11.9333
11.95	14892	303	6	49	80.82	21.4104	695.549		30639	246	7	144	72.3	28.5166	1074.43		31354	288	2	109	81.16	35.9659	871.77		21217	329	5	64	57.19	29.2053	726.477		24277	294	9	83	92.2	28.4296	853.933		26321	366	6	72	106.87	33.0149	797.246		11.95
11.9667	14666	303	6	48	82.03	21.3012	688.506		27299	168	7	163	72.37	28.648	952.912		29666	287	2	103	81.07	36.0678	822.506		21112	329	5	64	57.8	29.063	726.421		23820	294	9	81	92.39	28.4411	837.522		22465	366	6	61	106.56	32.6527	687.999		11.9667
11.9833	14846	304	6	49	83.15	21.2089	699.99		24738	172	7	144	71.06	28.8193	858.384		28526	287	2	99	81.12	36.2364	787.22		20672	328	5	63	57.94	28.8876	715.602		23178	293	9	79	92.23	28.415	815.697		20241	367	6	55	104.78	32.2853	626.942		11.9833
12	15067	305	6	49	82.6	21.1253	713.22		23856	259	10	113	70.19	29.0078	822.4		27590	287	2	96	80.65	36.4356	757.227		20092	329	5	61	57.56	28.6844	700.45		22638	293	9	77	91.97	28.3497	798.526		19030	365	7	52	103.03	31.8758	597.005		12
12.0167	15177	305	6	50	83.16	21.0543	720.85		23661	162	7	147	68.76	29.2314	809.439		27046	287	2	94	80.13	36.5812	739.342		19369	329	5	59	56.86	28.4505	680.797		22192	294	10	76	91.29	28.2698	785.007		18483	366	7	50	102.82	31.4847	587.046		12.0167
12.0333	14843	305	6	49	84.29	20.9888	707.188		22686	171	7	133	68.17	29.4742	769.69		26732	287	2	93	80.88	36.6501	729.384		18652	330	5	57	56.68	28.1999	661.421		21939	294	10	75	91.48	28.1565	779.181		18355	366	7	50	102.59	31.1151	589.906		12.0333
12.05	14657	305	6	48	86.37	20.9265	700.404		21251	170	7	125	67.83	29.704	715.426		26552	287	2	93	81.25	36.7275	722.946		17854	330	5	54	56.08	27.9122	639.649		21803	294	10	74	91.65	28.0171	778.204		18348	366	7	50	103.53	30.7966	595.781		12.05
12.0667	14684	306	6	48	87.83	20.8691	703.622		20313	170	7	119	67.03	29.9613	677.975		26435	286	2	92	82.28	36.7842	718.651		17130	326	5	52	55.5	27.6229	620.138		21718	293	10	74	91.9	27.8858	778.82		18355	367	7	50	103.97	30.6302	599.245		12.0667
12.0833	14625	307	6	48	87.96	20.8123	702.708		19744	170	7	116	66.56	30.2461	652.778		26398	287	2	92	82.11	36.7804	717.72		16261	322	5	51	54.68	27.3249	595.098		21150	291	10	73	91.92	27.7374	762.509		18411	366	7	50	104.56	30.5452	602.746		12.0833
12.1	14523	308	6	47	88.67	20.7555	699.717		19345	170	7	114	65.46	30.5055	634.149		26288	286	2	92	82.57	36.7007	716.281		15350	316	5	49	53.89	27.053	567.405		20533	291	10	70	91.43	27.5719	744.708		18379	367	7	50	106.6	30.4343	603.89		12.1
12.1167	14414	308	6	47	89.74	20.6927	696.573		19008	169	7	112	65.24	30.7552	618.042		26612	288	2	92	83.75	36.5229	728.638		14677	315	5	47	53.93	26.7787	548.084		19988	290	10	69	91.6	27.3974	729.559		18265	367	7	50	107.82	30.2562	603.678		12.1167
12.1333	14483	309	6	47	91.33	20.6392	701.723		18805	169	7	111	65.48	30.9588	607.42		26629	287	2	93	84.3	36.2708	734.171		14143	314	5	45	53.69	26.4934	533.831		19129	291	10	66	91.42	27.2196	702.765		18059	367	7	49	109.73	29.976	602.448		12.1333
12.15	14376	309	6	47	92.03	20.5933	698.09		18665	169	7	110	65.42	31.1274	599.633		26524	286	2	93	85.21	35.9651	737.492		13800	316	5	44	53.93	26.2199	526.318		18215	292	10	62	91.01	27.0264	673.971		17853	362	7	49	110.98	29.5983	603.176		12.15
12.1667	14364	311	6	47	92.16	20.5469	699.084		19054	189	7	105	65.7	31.2368	609.986		26208	287	2	91	85.36	35.6088	735.997		13575	317	5	43	54.06	25.9298	523.529		17305	293	10	59	90.55	26.8005	645.696		17452	364	7	48	112.24	29.1452	598.795		12.1667
12.1833	14526	310	6	47	93.66	20.4912	708.89		21778	137	7	159	65.83	31.2746	696.348		26456	287	2	92	85.48	35.2219	751.123		13453	317	5	42	54.35	25.6318	524.855		16559	294	10	56	89.84	26.5787	623.017		17187	364	7	47	114.44	28.6314	600.284		12.1833
12.2	15056	310	6	49	94.88	20.4185	737.369		21835	268	16	117	67.67	31.2471	698.785		26774	288	2	93	86.51	34.8135	769.069		13278	315	5	42	55.72	25.3188	524.432		15826	296	10	54	89.84	26.3586	600.411		16989	361	7	47	115.82	28.1044	604.496		12.2
12.2167	15153	311	6	49	95.96	20.353	744.509		24266	171	7	142	69.19	31.1542	778.899		26759	288	2	93	87.06	34.4235	777.347		12992	308	5	42	56.5	25.024	519.182		15054	296	10	51	89.6	26.149	575.7		16734	362	7	46	117.83	27.5788	606.77		12.2167
12.2333	15368	312	6	49	96.6	20.2798	757.798		22181	170	7	131	69.83	31.0297	714.831		26809	289	3	93	87.78	34.0465	787.422		12582	304	6	41	57.7	24.7086	509.215		14462	296	10	49	89.72	25.9525	557.248		16664	363	7	46	118.87	27.0458	616.139		12.2333
12.25	15569	311	6	50	96.75	20.1979	770.823		23710	267	9	113	69.81	30.8632	768.229		26646	289	3	92	87.72	33.6849	791.037		12209	304	6	40	58.23	24.3806	500.767		13866	297	10	47	89.9	25.734	538.82		16849	364	7	46	120.02	26.5425	634.794		12.25
12.2667	15717	312	6	50	97.94	20.0968	782.063		24565	231	7	121	69.75	30.6589	801.236		26507	289	3	92	87.28	33.3432	794.976		11995	302	6	40	59.27	24.0431	498.896		13429	297	10	45	90.21	25.5106	526.409		16722	365	7	46	122.53	26.0679	641.479		12.2667
12.2833	15822	312	6	51	98.37	19.9887	791.548		26197	290	7	100	70.24	30.4319	860.841		26577	290	3	92	87.94	32.9999	805.366		11675	299	6	39	60.96	23.7095	492.418		13175	298	10	44	91.56	25.257	521.637		16468	366	7	45	124.17	25.6007	643.263		12.2833
12.3	15937	313	6	51	98.85	19.8811	801.616		24503	165	7	149	70.88	30.2172	810.895		26434	289	3	92	88.23	32.7187	807.917		11448	299	6	38	61.98	23.3918	489.403		13016	299	10	44	92.88	25.0018	520.602		16131	367	7	44	125.6	25.1616	641.095		12.3
12.3167	16064	314	6	51	98.66	19.7587	813.007		22885	170	7	134	71.24	30.0081	762.628		26258	289	3	91	88.31	32.4521	809.132		11328	303	6	37	63.34	23.093	490.539		12922	299	11	43	94.89	24.7409	522.293		15821	361	7	44	126.11	24.7462	639.331		12.3167
12.3333	16243	314	6	52	98.33	19.6435	826.889		28199	363	11	95	70.85	29.801	946.243		26361	290	3	91	87.64	32.2	818.665		11405	309	6	37	64.06	22.825	499.671		12901	299	11	43	96.64	24.4612	527.406		15491	363	7	43	127.05	24.3448	636.316		12.3333
12.35	16314	314	6	52	99.44	19.5386	834.961		26884	226	8	138	71	29.6091	907.965		26096	290	3	90	88.11	32.0115	815.207		11644	312	6	37	65.22	22.5887	515.479		12962	299	11	43	98.68	24.1848	535.956		15471	364	7	42	128.92	23.956	645.809		12.35
12.3667	16219	315	6	52	100.31	19.4392	834.344		24678	172	7	144	71.83	29.4591	837.704		25916	290	3	89	88.8	31.8406	813.929		11884	310	6	38	66.98	22.3405	531.949		13009	299	10	44	101.57	23.8921	544.49		15453	364	7	42	130.25	23.5916	655.022		12.3667
12.3833	16185	316	6	51	101.23	19.3442	836.685		22887	171	7	134	71.25	29.3332	780.243		25584	290	3	88	89.6	31.6973	807.134		11906	308	6	39	68.35	22.0923	538.921		13128	299	10	44	104.23	23.6108	556.017		15457	364	7	42	131.65	23.236	665.217		12.3833
12.4	16110	384	7	47	100.86	19.2617	836.374		21707	170	7	128	70.78	29.2362	742.47		25654	290	3	89	89.6	31.5809	812.327		11917	309	6	39	69.7	21.8615	545.113		13209	297	10	44	107.55	23.3621	565.403		15548	363	7	43	132.19	22.8812	679.51		12.4
12.4167	17555	508	14	46	100.96	19.1792	915.313		22366	229	7	106	69.69	29.1763	766.58		24973	290	3	86	90.51	31.4667	793.632		11873	310	6	38	70.29	21.652	548.355		13186	295	10	45	109.43	23.1656	569.206		15673	363	7	43	133.24	22.5611	694.691		12.4167
12.4333	22523	285	5	85	102.17	19.1028	1179.04		21118	163	7	130	69.19	29.1268	725.037		24217	291	3	83	92.67	31.3694	771.994		11821	307	6	39	71.53	21.4584	550.88		13090	294	10	45	111.17	22.987	569.452		15662	364	7	43	134.97	22.244	704.1		12.4333
12.45	19227	316	5	61	103.36	19.04	1009.82		20586	170	7	121	69.38	29.1117	707.139		23636	290	3	81	94.47	31.3066	754.985		11541	304	6	38	73.05	21.2821	542.286		12984	294	10	44	113.25	22.8125	569.161		15827	364	7	44	136.15	21.9616	720.666		12.45
12.4667	17499	316	5	55	103.87	18.9952	921.234		19921	170	7	117	68.68	29.1323	683.811		23410	291	3	81	96.37	31.2836	748.316		11337	302	6	38	74.09	21.1027	537.23		12850	293	10	44	114.41	22.6397	567.588		16041	362	7	44	137.57	21.6896	739.571		12.4667
12.4833	16160	316	6	51	103.44	18.9646	852.114		20870	243	8	100	68.56	29.1743	715.356		23174	291	3	80	97.63	31.2713	741.062		11068	299	6	37	74.95	20.9217	529.02		12799	294	10	44	115.62	22.4856	569.21		16169	359	7	45	137.95	21.4412	754.108		12.4833
12.5	15624	316	6	49	102.94	18.9422	824.825		23280	237	8	117	68.36	29.2231	796.63		22950	291	3	79	98.94	31.2759	733.791		10926	298	6	37	75.18	20.7312	527.032		12741	295	10	43	116.01	22.3633	569.729		16318	361	7	45	139.03	21.1855	770.245		12.5
12.5167	15503	316	6	49	102.8	18.9165	819.548		22952	172	7	134	69.34	29.261	784.39		22930	291	3	79	101.4	31.2821	733.008		10828	297	6	36	76.28	20.5921	525.833		12710	296	10	43	116.63	22.2442	571.384		16516	363	7	46	140.44	20.9238	789.341		12.5167
12.5333	15637	317	6	49	102.25	18.9007	827.325		23489	235	8	117	70.29	29.2905	801.931		22771	291	3	78	103.34	31.3296	726.822		10742	302	6	36	77.4	20.4759	524.617		12696	297	10	43	117.74	22.1407	573.425		16618	363	7	46	141.27	20.6658	804.13		12.5333
12.55	16093	317	6	51	102.09	18.9018	851.401		22621	171	7	132	70.79	29.3229	771.446		22685	291	3	78	105.81	31.3709	723.122		10920	311	6	35	78.48	20.3834	535.73		12755	299	11	43	117.8	22.0518	578.411		16469	363	7	45	142.12	20.4315	806.06		12.55
12.5667	16398	317	6	52	101.44	18.9444	865.587		21443	170	7	126	70.86	29.3167	731.427		22614	291	3	78	107.29	31.3939	720.331		11318	314	6	36	79.04	20.3186	557.027		12864	300	11	43	118.22	21.9743	585.41		16178	363	7	45	142.06	20.2164	800.242		12.5667
12.5833	16630	317	6	52	101.94	18.993	875.586		20663	170	7	121	69.87	29.2926	705.4		22645	292	3	78	108.94	31.3732	721.794		11621	315	6	37	79.6	20.249	573.904		12864	299	11	43	117.96	21.9132	587.044		15977	364	7	44	142.71	20.0057	798.622		12.5833
12.6	16625	317	6	52	103.01	19.04	873.163		21603	234	8	103	69.45	29.261	738.288		22663	291	3	78	111.41	31.3089	723.852		11871	316	6	38	80.98	20.1645	588.709		12974	301	11	43	118.19	21.8325	594.253		15862	364	7	44	143.15	19.8172	800.415		12.6
12.6167	16556	317	6	52	103.93	19.0875	867.375		21945	329	19	113	70.51	29.2369	750.593		22800	292	3	78	113.18	31.1993	730.786		12052	317	6	38	81.92	20.0601	600.794		13031	299	11	44	118.76	21.7795	598.316		15811	362	7	44	143.33	19.6368	805.17		12.6167
12.6333	16503	317	6	52	104.06	19.1148	863.363		24203	344	22	109	71.94	29.2011	828.839		22863	292	3	78	115.45	31.0706	735.841		12230	318	6	38	82.91	19.9471	613.122		13005	298	11	44	118.84	21.733	598.399		15703	360	7	44	143.23	19.4757	806.287		12.6333
12.65	16468	317	6	52	104	19.1274	860.966		26081	167	7	157	73.17	29.1488	894.753		23021	293	3	79	116.68	30.9051	744.894		12332	319	6	39	83.27	19.8325	621.808		12951	299	11	43	119.1	21.6767	597.461		15551	355	7	44	142.52	19.339	804.128		12.65
12.6667	16575	317	6	52	104.67	19.1252	866.659		27405	329	11	116	73	29.0786	942.444		23166	293	3	79	118.01	30.7365	753.696		12420	319	6	39	83.73	19.7242	629.683		12874	298	11	43	118.58	21.6417	594.871		15429	358	7	43	142.89	19.214	803.007		12.6667
12.6833	16676	317	6	53	104.9	19.1213	872.114		30228	252	7	134	73.51	28.9968	1042.46		23366	293	3	80	120.47	30.5342	765.239		12554	321	6	39	85.05	19.6278	639.604		12812	298	11	43	118.53	21.574	593.864		15647	359	7	44	143.27	19.0898	819.651		12.6833
12.7	16772	317	6	53	105.5	19.1164	877.36		25833	171	7	151	74	28.9053	893.712		23647	294	3	80	122.26	30.3304	779.646		12607	321	6	39	85.94	19.525	645.684		12792	299	11	43	118.91	21.5128	594.622		16004	361	7	44	143.61	18.9982	842.397		12.7
12.7167	17401	329	6	55	105.4	19.105	910.811		23522	171	7	138	73.28	28.82	816.17		24116	295	3	82	124.12	30.1228	800.59		12622	323	6	39	87.35	19.4104	650.27		12706	298	11	43	119	21.437	592.714		16079	359	7	45	143.59	18.9117	850.215		12.7167
12.7333	17029	394	9	48	105.32	19.0891	892.079		21991	170	7	129	71.99	28.7931	763.758		24547	295	3	83	125.06	29.8944	821.122		12642	324	6	39	87.92	19.3385	653.723		12644	298	11	42	118.87	21.3604	591.938		15953	359	7	44	143.32	18.8082	848.194		12.7333
12.75	18369	295	6	65	106.13	19.0749	962.992		20945	170	7	123	70.35	28.7732	727.935		24847	296	3	84	126.63	29.6876	836.95		12835	324	6	40	88.67	19.2428	667.001		12585	298	11	42	118.4	21.2968	590.935		15705	360	7	44	144.01	18.6988	839.893		12.75
12.7667	17147	367	7	50	106.85	19.0591	899.676		20314	170	7	120	69.9	28.7567	706.41		25036	296	3	84	128.86	29.5021	848.616		13089	325	6	40	89.93	19.1741	682.641		12594	298	11	42	118.56	21.2535	592.56		15575	359	7	43	144.01	18.5813	838.21		12.7667
12.7833	18796	336	6	65	107.4	19.058	986.253		19893	170	7	117	69.25	28.7904	690.96		25054	296	3	85	130.17	29.3451	853.772		13268	326	6	41	91.57	19.1306	693.549		12657	300	11	42	118.86	21.212	596.692		15689	360	7	44	144.01	18.4778	849.074		12.7833
12.8	18031	317	6	57	107.28	19.0542	946.302		19509	169	8	115	69.02	28.8784	675.556		25171	296	3	85	131.04	29.2003	862.013		13492	326	6	41	94.84	19.1045	706.221		12726	300	11	42	119.07	21.1981	600.337		15934	361	7	44	143.41	18.3935	866.284		12.8
12.8167	17440	317	6	55	106.79	19.0465	915.653		19237	169	8	113	68.34	28.9775	663.86		25136	297	3	85	130.57	29.0608	864.945		13660	328	6	42	96.75	19.084	715.784		12833	302	11	43	119.01	21.1426	606.972		16198	355	7	46	142.79	18.3063	884.833		12.8167
12.8333	17124	317	6	54	107.27	19.0389	899.423		19010	169	8	112	67.66	29.0883	653.528		25139	297	3	85	130.86	28.9443	868.529		13764	329	6	42	98.38	19.0824	721.294		12950	302	11	43	118.57	21.0595	614.925		15911	355	7	45	143.62	18.2205	873.245		12.8333
12.85	16806	317	6	53	107.21	19.0372	882.796		18930	169	8	112	68.1	29.1915	648.477		25283	297	3	85	131.42	28.8639	875.939		13824	329	6	42	100.18	19.0713	724.858		13038	302	11	43	118.95	20.9959	620.979		15648	358	7	44	143.86	18.137	862.766		12.85
12.8667	16819	317	6	53	107.43	19.0356	883.555		18836	169	8	111	67.88	29.2857	643.18		25299	297	3	85	131.95	28.8271	877.611		13879	331	6	42	100.72	19.0618	728.104		13143	302	11	43	119.37	20.9437	627.54		15585	359	7	43	144.21	18.069	862.527		12.8667
12.8833	17047	318	6	54	106.67	19.0454	895.071		18821	169	8	111	68.29	29.3614	641.012		25377	298	3	85	132.19	28.8401	879.919		14013	332	6	42	101.27	19.0373	736.08		13180	303	11	44	119.37	20.92	630.018		15626	361	7	43	143.64	18.0121	867.529		12.8833
12.9	17366	318	6	55	106.27	19.0645	910.906		21426	237	8	105	68.32	29.413	728.454		25457	298	3	85	131.56	28.8647	881.943		14206	332	6	43	100.85	19.0294	746.528		13185	304	11	43	119.3	20.8622	632.006		15717	361	7	44	142.8	17.9234	876.899		12.9
12.9167	17592	319	6	55	106.94	19.1006	921.019		22099	225	7	111	68.93	29.4295	750.913		25538	299	3	86	132.22	28.8838	884.163		14425	329	6	44	101.08	19.0523	757.125		13161	305	11	43	118.75	20.8035	632.635		15881	361	7	44	143.13	17.848	889.792		12.9167
12.9333	17750	319	6	56	106.97	19.1399	927.381		20968	170	7	123	70.3	29.413	712.882		25649	299	3	86	133.01	28.8991	887.535		14353	327	6	44	101.69	19.0302	754.222		13175	306	11	43	119.12	20.7431	635.151		16133	361	7	45	142.87	17.797	906.502		12.9333
12.95	17831	318	6	56	107.36	19.171	930.1		20201	170	7	119	70.39	29.371	687.787		25657	299	3	86	133.89	28.926	886.989		14118	324	6	44	102.2	18.9867	743.572		13177	306	11	43	119.13	20.7072	636.348		15932	380	9	45	143.15	17.7556	897.295		12.95
12.9667	17814	319	6	56	106.73	19.1918	928.209		22165	289	13	105	70.88	29.2974	756.551		25672	300	3	86	134.03	28.9658	886.287		13761	321	6	43	102.32	18.884	728.713		13249	307	11	43	119.09	20.6559	641.416		16680	366	7	46	142.73	17.7149	941.579		12.9667
12.9833	17985	319	6	56	106.47	19.2147	936		21805	170	7	128	70.93	29.1901	747		25672	300	3	86	133.63	29.011	884.906		13642	324	6	42	101.94	18.7781	726.486		13296	308	11	43	118.69	20.6306	644.48		15966	361	7	44	142.49	17.6743	903.347		12.9833
13	18103	318	6	57	107.18	19.2279	941.499		20871	170	7	123	70.65	29.0477	718.508		26015	301	3	87	134.48	29.0585	895.263		13908	327	6	43	102.17	18.6461	745.895		13368	310	11	43	118.2	20.6086	648.662		15351	361	7	43	142.97	17.6284	870.809		13
13.0167	18077	318	6	57	107.74	19.2513	939		20295	170	7	120	70.92	28.9122	701.954		26237	301	3	87	134.99	29.1114	901.263		14073	325	6	43	102.41	18.5417	758.991		13422	310	11	43	118.66	20.5963	651.669		14904	359	8	42	142.46	17.587	847.442		13.0167
13.0333	17920	318	6	56	108.07	19.2655	930.158		19855	170	8	117	70.49	28.798	689.459		26351	301	3	88	136.03	29.1834	902.945		14117	326	6	43	102.76	18.4461	765.311		13518	311	11	43	118.56	20.5882	656.59		14710	361	8	41	142.15	17.5316	839.056		13.0333
13.05	17632	334	6	53	107.62	19.2754	914.742		19547	170	8	115	70.52	28.6748	681.678		26403	301	3	88	135.98	29.2616	902.31		14068	329	6	43	102.71	18.3433	766.927		13618	311	11	44	118.54	20.5825	661.631		14754	355	8	42	141.07	17.4762	844.235		13.05
13.0667	18114	307	6	60	107.93	19.2836	939.349		19331	170	8	114	69.84	28.5276	677.625		26341	301	3	87	135.57	29.3466	897.582		14218	333	6	43	102.58	18.2611	778.594		13651	312	11	44	118.24	20.5629	663.865		14792	357	8	41	140.33	17.4473	847.808		13.0667
13.0833	17945	319	6	56	108.67	19.2918	930.19		19243	170	8	113	69.68	28.3907	677.793		26393	302	4	88	136.47	29.4278	896.872		14346	326	6	44	103.17	18.1963	788.401		13706	312	11	44	117.8	20.5564	666.751		15138	357	7	42	140.82	17.42	869.002		13.0833
13.1	18028	319	6	57	108.8	19.3065	933.779		19153	170	8	113	70.16	28.2751	677.38		26392	301	4	88	136.61	29.5106	894.323		14106	322	6	44	103.14	18.1441	777.441		13697	311	11	44	118.15	20.5458	666.657		15207	357	8	43	140.76	17.3956	874.187		13.1
13.1167	18274	319	6	57	108.64	19.3284	945.451		19139	170	8	113	70.4	28.1616	679.614		26470	302	4	88	137.18	29.6109	893.926		13974	322	6	43	103.44	18.0944	772.285		13703	312	10	44	117.93	20.5597	666.5		15230	360	7	42	141.29	17.3756	876.515		13.1167
13.1333	19181	340	9	71	107.96	19.3458	991.48		19124	170	8	112	70.47	28.0598	681.545		26521	302	4	88	136.43	29.7106	892.646		14118	326	6	43	102.9	18.0604	781.712		13696	312	11	44	117.97	20.6004	664.841		15217	360	7	42	140.88	17.3734	875.878		13.1333
13.15	23885	295	6	85	109.38	19.372	1232.96		19076	170	8	112	69.79	27.9662	682.109		26639	302	4	88	136.19	29.8002	893.92		14266	331	6	44	102.73	18.0295	791.257		13733	313	11	44	117.53	20.633	665.583		15216	360	8	42	140.83	17.3705	875.97		13.15
13.1667	20998	319	6	66	110.88	19.3939	1082.71		19057	170	8	112	70.06	27.8919	683.245		26757	302	4	89	137.16	29.9006	894.866		14545	331	6	44	103.39	17.9774	809.073		13800	314	11	44	117.17	20.6591	667.986		15271	360	8	42	141.6	17.3438	880.485		13.1667
13.1833	19095	318	6	60	110.96	19.4185	983.342		22124	250	8	101	70.51	27.8259	795.088		26887	302	4	89	137.36	30.0086	895.976		14757	333	6	44	103.47	17.9165	823.654		13856	314	11	44	117.57	20.6461	671.12		15534	360	8	43	141.25	17.2995	897.945		13.1833
13.2	17918	317	7	56	110.17	19.4463	921.408		30595	276	10	132	71.88	27.7688	1101.78		26972	303	4	89	137.79	30.1212	895.448		14869	334	6	45	103.84	17.8983	830.748		13923	315	11	44	117.33	20.6502	674.232		15705	360	8	44	141.41	17.2559	910.124		13.2
13.2167	17548	318	7	55	108.72	19.4709	901.242		29712	371	26	117	74.44	27.7172	1071.97		27159	303	4	90	137.03	30.2346	898.274		15000	335	6	45	103.63	17.8896	838.474		14095	316	11	45	117.33	20.6412	682.858		15811	360	8	44	140.68	17.2041	919.023		13.2167
13.2333	17604	318	7	55	108.6	19.4977	902.877		25520	382	34	136	76.35	27.658	922.698		27333	303	4	90	137.18	30.3335	901.083		15198	335	6	45	103.61	17.8904	849.505		14155	317	11	45	116.88	20.6477	685.548		15784	354	8	45	140.57	17.1583	919.904		13.2333
13.25	17737	318	7	56	107.93	19.5217	908.579		39105	508	26	102	78.89	27.5851	1417.61		27482	303	4	91	137.95	30.4285	903.167		15215	335	6	45	104.22	17.8912	850.417		14278	317	11	45	116.62	20.682	690.36		15178	349	8	44	141.67	17.1014	887.53		13.25
13.2667	17988	318	7	57	108.42	19.5698	919.173		44610	311	17	166	79.77	27.5005	1622.15		27680	304	4	91	138.15	30.5143	907.115		15258	336	6	45	104.14	17.8983	852.482		14391	317	11	45	117.01	20.7154	694.701		14443	344	8	42	141.62	17.0548	846.857		13.2667
13.2833	18140	318	7	57	108.08	19.6544	922.947		32301	165	7	196	79.89	27.4289	1177.63		27738	304	4	91	138.13	30.6055	906.308		15332	336	6	46	104.24	17.8833	857.336		14454	317	11	46	116.88	20.739	696.947		13968	342	8	41	141.41	17.0245	820.464		13.2833
13.3	18330	318	7	58	108.11	19.7325	928.923		35146	269	10	154	78.72	27.3581	1284.67		27834	304	4	91	137.2	30.7059	906.472		15381	337	6	46	103.78	17.877	860.38		14530	319	11	46	117.13	20.7611	699.868		13904	340	8	41	140.18	16.9957	818.09		13.3
13.3167	18521	318	7	58	109.02	19.7986	935.469		28696	172	7	167	76.77	27.3512	1049.17		28033	305	4	92	137.36	30.8139	909.752		15386	338	6	46	103.8	17.8809	860.469		14524	319	11	45	116.53	20.7814	698.893		14028	341	8	41	139.71	16.9476	827.726		13.3167
13.3333	18615	318	7	59	109.2	19.862	937.218		28303	225	7	142	75.61	27.4138	1032.44		28249	305	4	93	138.17	30.925	913.468		15248	338	6	45	104.49	17.896	852.036		14635	321	11	46	116.17	20.7969	703.71		14174	349	8	41	140.4	16.9151	837.949		13.3333
13.35	19116	328	7	60	109.87	19.9231	959.487		30543	320	10	120	73.85	27.5424	1108.94		28509	305	4	94	138.63	31.0468	918.258		15248	339	6	45	104.19	17.9323	850.308		14893	321	11	46	116.56	20.7977	716.087		14639	353	8	42	140.42	16.9003	866.196		13.35
13.3667	19750	329	7	62	109.3	19.9712	988.923		25584	171	7	149	72.66	27.7667	921.391		28634	305	4	94	138.7	31.1526	919.154		15339	339	6	45	104.04	17.975	853.352		15109	321	11	47	116.45	20.801	726.359		15120	355	8	43	140.65	16.9055	894.383		13.3667
13.3833	19563	318	7	61	109.52	20.0105	977.635		23224	170	7	137	70.61	28.1361	825.415		28891	306	4	94	137.88	31.266	924.04		15438	339	6	45	103.45	18.028	856.337		15264	322	11	47	116.71	20.8132	733.38		15525	355	8	44	140.1	16.9107	918.059		13.3833
13.4	19492	318	7	61	110.07	20.0351	972.892		23323	243	7	109	68.77	28.584	815.946		28987	306	4	95	138.65	31.3809	923.715		15577	341	6	46	103.7	18.0635	862.345		15320	323	11	47	116.38	20.8458	734.918		15595	356	8	44	140.51	16.9218	921.594		13.4
13.4167	19283	318	7	61	110.25	20.0592	961.307		23723	235	8	118	68.29	29.1068	815.032		29015	306	4	95	138.68	31.5112	920.785		15443	341	6	45	104.15	18.1102	852.726		15359	323	11	48	116.18	20.9029	734.778		15452	356	8	43	141.14	16.9343	912.466		13.4167
13.4333	19214	319	7	60	110.8	20.0783	956.955		22749	159	7	143	67.36	29.6813	766.442		28784	306	4	94	138.35	31.6537	909.342		15368	341	6	45	104.14	18.1607	846.221		15512	324	11	48	116.46	20.9641	739.932		15134	350	8	43	141.14	16.9292	893.961		13.4333
13.45	19198	319	7	60	110.19	20.0925	955.482		21899	168	7	130	67.05	30.2722	723.402		28453	306	4	93	137.22	31.8	894.748		15352	342	6	45	103.88	18.2224	842.48		15515	324	11	48	116.08	21.0024	738.725		15071	354	8	43	140.91	16.8915	892.226		13.45
13.4667	19480	319	7	61	109.9	20.1012	969.096		23341	277	9	102	66.03	30.8515	756.559		28192	306	4	92	135.58	31.9487	882.416		15337	341	6	45	103.37	18.2777	839.109		15554	326	11	48	116.06	21.0212	739.921		15477	356	8	44	139.69	16.8434	918.876		13.4667
13.4833	19745	319	7	62	110.33	20.1067	982.012		21841	159	7	138	65.97	31.3695	696.249		27992	306	4	92	135.43	32.0973	872.098		15420	341	6	45	103.64	18.322	841.611		15554	326	11	48	115.25	21.0212	739.921		15763	356	8	44	139.98	16.7983	938.368		13.4833
13.5	19875	319	7	62	110.74	20.117	987.968		20890	167	7	125	66.47	31.7988	656.942		27898	306	4	91	134.43	32.2613	864.752		15474	342	6	45	103.67	18.367	842.487		15452	327	11	47	115.06	21.0106	735.44		15829	356	8	44	140.45	16.7606	944.416		13.5
13.5167	19998	319	7	63	111.22	20.1356	993.165		19890	166	7	120	65.93	32.1607	618.457		27776	305	4	91	134.32	32.4153	856.88		15600	342	6	46	103.69	18.4089	847.414		15418	328	11	47	114.98	21.0089	733.879		15959	358	8	45	140.79	16.7207	954.445		13.5167
13.5333	20091	319	7	63	110.46	20.1482	997.162		19321	166	7	116	65.67	32.4455	595.491		27792	306	4	91	133.29	32.5769	853.119		15763	342	6	46	103.42	18.4524	854.251		15328	327	11	47	114.58	21.0236	729.085		16068	355	8	45	140.55	16.6756	963.563		13.5333
13.55	20127	319	8	63	111.08	20.1618	998.272		18957	166	7	114	65.09	32.6299	580.97		27690	306	4	91	132.88	32.7302	846.008		15804	342	6	46	103.33	18.4848	854.972		15171	328	11	46	114.28	21.0684	720.082		16219	353	8	46	139.66	16.6335	975.082		13.55
13.5667	20218	319	8	63	111.47	20.1853	1001.62		17561	288	18	99	65.21	32.7152	536.784		27688	305	4	91	133.5	32.8658	842.456		15977	343	6	47	104.09	18.5354	861.972		15084	329	11	46	113.57	21.1296	713.88		15905	349	8	46	140.16	16.6202	956.97		13.5667
13.5833	20350	318	8	64	111.83	20.2121	1006.82		22008	167	7	132	66.47	32.7248	672.517		27654	305	4	91	133.54	32.9815	838.47		15925	344	6	46	104.26	18.5749	857.338		15046	329	11	46	113.29	21.1696	710.738		15612	354	8	44	140.41	16.6209	939.299		13.5833
13.6	20593	319	8	65	111.45	20.2416	1017.36		20663	166	7	125	67.19	32.676	632.361		27731	305	4	91	134.04	33.0673	838.622		15907	344	6	46	104.67	18.6034	855.059		15094	330	11	46	113.45	21.2054	711.799		15808	358	8	44	140.4	16.6128	951.557		13.6
13.6167	20680	318	8	65	111.2	20.2672	1020.37		20329	183	7	112	67.59	32.5521	624.506		27659	305	4	91	133.55	33.1317	834.82		15802	344	6	46	104.2	18.6358	847.938		15099	329	11	46	113.23	21.2519	710.477		15962	349	8	46	139.83	16.6017	961.468		13.6167
13.6333	20839	319	8	65	112.03	20.2957	1026.77		19143	158	7	121	67.09	32.3753	591.283		27181	327	8	89	133.49	33.1639	819.597		15741	343	6	46	103.77	18.6603	843.556		15123	329	11	46	113.11	21.3016	709.945		15829	349	8	45	138.84	16.5854	954.392		13.6333
13.65	20908	319	8	65	112.29	20.3262	1028.62		19005	165	7	115	67.6	32.1573	591.002		28601	308	4	93	134.37	33.1891	861.758		15731	343	6	46	103.97	18.6824	842.021		15128	329	11	46	112.55	21.3775	707.661		15660	352	8	45	139.64	16.5832	944.328		13.65
13.6667	20902	319	8	65	112.69	20.3612	1026.56		18771	165	7	114	68.05	31.9103	588.243		28005	306	4	92	134.34	33.2344	842.652		15752	343	6	46	103.81	18.7125	841.792		15242	329	11	46	112.67	21.4549	710.419		15726	353	8	45	139.74	16.5729	948.901		13.6667
13.6833	20841	319	8	65	112.31	20.4032	1021.45		18549	165	7	112	68.24	31.6626	585.833		27982	306	4	92	134.6	33.2941	840.449		15985	344	6	47	103.96	18.7654	851.833		15366	329	11	47	112.86	21.5218	713.974		15969	353	8	45	139.7	16.5899	962.576		13.6833
13.7	20902	319	8	66	111.77	20.4491	1022.15		18435	165	7	111	68.22	31.384	587.401		28086	306	4	92	133.77	33.3363	842.506		16135	344	6	47	103.49	18.8089	857.839		15486	329	11	47	113.12	21.552	718.542		15875	346	8	46	139.31	16.6172	955.335		13.7
13.7167	20845	320	8	66	112.29	20.4879	1017.43		18350	166	8	111	67.82	31.095	590.126		28188	306	4	92	133.94	33.3654	844.828		16274	344	6	47	103.46	18.884	861.788		15659	329	11	48	113.04	21.574	725.828		15819	349	8	45	138.65	16.6342	950.992		13.7167
13.7333	21673	293	8	78	112.11	20.5338	1055.48		18300	166	8	110	68.33	30.8109	593.945		28234	307	4	92	134.6	33.3845	845.721		16151	344	6	47	104.44	18.9156	853.845		15887	329	11	48	112.83	21.5895	735.868		15849	346	8	46	139.26	16.6409	952.414		13.7333
13.75	23650	320	8	74	112.95	20.5742	1149.5		18270	166	7	110	68.64	30.544	598.154		28181	306	4	92	134.68	33.4129	843.417		15857	344	6	46	104.63	18.9686	835.962		15950	327	11	49	113.32	21.6066	738.201		15841	344	8	46	139.23	16.6616	950.751		13.75
13.7667	22524	319	8	71	112.8	20.6206	1092.3		18266	166	7	110	69.04	30.2709	603.418		28221	306	5	92	134.68	33.4343	844.072		15653	345	6	45	104.53	18.9907	824.246		15863	328	11	48	113.51	21.6286	733.427		15951	350	8	46	139.72	16.6993	955.192		13.7667
13.7833	21958	319	8	69	112.59	20.6682	1062.41		18256	167	8	110	68.79	30.0019	608.495		28332	307	5	92	133.61	33.4604	846.733		15622	344	6	45	103.65	19.0223	821.246		15824	328	11	48	113.42	21.6408	731.21		16303	355	8	46	139.24	16.7237	974.846		13.7833
13.8	21639	319	8	68	113.28	20.714	1044.65		19527	161	7	121	68.79	29.7164	657.112		28416	307	5	93	133.92	33.4995	848.252		15704	344	6	46	103.26	19.0595	823.948		15779	328	11	48	113.06	21.6433	729.048		16722	355	8	47	138.78	16.7458	998.577		13.8
13.8167	21424	320	8	67	113.01	20.7643	1031.77		23057	157	7	148	70.92	29.4536	782.825		28501	307	5	93	134.38	33.5477	849.566		15757	345	6	46	103.77	19.1006	824.95		15765	327	11	48	112.49	21.6498	728.182		17224	368	9	49	139.7	16.7643	1027.42		13.8167
13.8333	21641	318	8	68	112.8	20.8118	1039.84		21430	297	15	99	71.68	29.1846	734.292		28504	307	5	93	134.41	33.6006	848.318		15860	355	6	46	103.67	19.1266	829.21		15737	328	11	48	112.75	21.6669	726.314		17138	356	8	48	139.84	16.7835	1021.12		13.8333
13.85	21838	317	8	69	112.21	20.8517	1047.3		22852	160	7	143	72.81	28.939	789.661		28344	307	5	92	134.15	33.6619	842.02		16003	344	6	47	103.87	19.1591	835.271		15721	329	11	48	112.56	21.6783	725.194		17096	356	8	48	140.26	16.7887	1018.3		13.85
13.8667	21973	317	8	69	112.12	20.9057	1051.05		22497	233	8	110	72.53	28.7065	783.691		28331	307	5	92	133.1	33.7224	840.123		15880	345	6	46	103.54	19.1788	827.997		15800	330	11	48	112.56	21.6955	728.263		17242	356	8	48	139.69	16.8146	1025.42		13.8667
13.8833	21921	317	8	69	112.83	20.9817	1044.77		21753	160	7	137	72.16	28.4767	763.888		28312	307	5	92	133.2	33.7784	838.17		16058	346	6	46	103.69	19.2025	836.244		15830	329	11	48	112.08	21.7199	728.824		17540	357	8	49	139.17	16.8412	1041.49		13.8833
13.9	21877	317	8	69	112.89	21.0576	1038.91		21095	170	7	124	72.59	28.2717	746.153		28439	308	5	92	132.88	33.8205	840.88		16255	347	6	47	103.99	19.2231	845.598		15953	331	11	48	111.58	21.7901	732.123		17418	356	8	49	139.89	16.8575	1033.25		13.9
13.9167	21752	317	9	69	112.84	21.1406	1028.92		19969	170	7	118	71.79	28.0859	710.997		28534	308	5	93	133	33.8787	842.239		16447	348	6	47	104.12	19.2507	854.357		16040	331	11	48	112.02	21.8349	734.604		17293	357	8	48	139.92	16.856	1025.93		13.9167
13.9333	21696	316	9	69	112.12	21.2149	1022.68		19268	170	7	113	71.64	27.9394	689.636		28558	308	5	93	132.65	33.9301	841.672		16220	368	6	45	104.07	19.2895	840.873		16177	332	11	49	111.72	21.8765	739.47		17317	357	8	48	140.06	16.8552	1027.4		13.9333
13.95	21766	317	9	69	111.97	21.2853	1022.58		18864	170	8	111	70.38	27.8293	677.847		28660	308	5	93	131.98	33.9753	843.554		16595	336	6	50	104.11	19.3005	859.821		16258	333	11	49	111.87	21.8749	743.228		17567	356	8	49	139.05	16.8656	1041.59		13.95
13.9667	21774	317	9	69	112.32	21.3525	1019.74		18535	170	8	109	69.94	27.7392	668.188		28798	308	5	93	132.66	34.0067	846.833		16378	348	6	47	104.66	19.3337	847.12		16304	333	11	49	111.47	21.883	745.053		17776	354	8	50	138.7	16.8833	1052.87		13.9667
13.9833	21874	316	9	69	112.19	21.4192	1021.24		18277	170	8	107	70.2	27.68	660.296		28862	308	5	94	132.43	34.0511	847.608		16341	347	6	47	104.7	19.3416	844.861		16355	332	11	49	111.15	21.8887	747.189		17631	354	8	50	139.29	16.9062	1042.87		13.9833
14	22103	317	9	70	112.12	21.488	1028.62		18067	171	8	106	70.17	27.6553	653.294		28887	308	5	94	132.54	34.0956	847.236		16566	348	6	48	104.73	19.3606	855.655		16325	331	11	49	111.5	21.9026	745.346		17592	356	8	49	139.45	16.9255	1039.38		14
14.0167	22305	317	9	70	111.4	21.5541	1034.84		17917	171	8	105	70.46	27.6346	648.354		28920	309	5	94	131.86	34.127	847.423		16690	348	6	48	104.24	19.3812	861.146		16340	332	11	49	111.2	21.9254	745.254		17596	355	8	50	139.81	16.9351	1039.03		14.0167
14.0333	22531	316	9	71	111.78	21.6141	1042.42		17822	171	8	104	69.95	27.6209	645.237		29008	309	5	94	131.3	34.1492	849.449		16837	348	6	48	104.05	19.4025	867.775		16414	333	11	49	111.2	21.9368	748.24		17691	350	8	51	139.07	16.9491	1043.77		14.0333
14.05	22557	316	9	71	112.34	21.6617	1041.33		17814	171	8	104	70.18	27.5982	645.478		29225	309	5	94	132.1	34.1737	855.189		16843	348	6	48	104.68	19.4341	866.672		16495	333	11	50	110.52	21.945	751.653		17888	354	9	53	138.98	16.9957	1052.5		14.05
14.0667	22534	317	9	71	112.7	21.7125	1037.84		17783	171	8	104	71.15	27.5734	644.933		29426	309	4	95	132.34	34.2074	860.222		16900	349	6	48	104.61	19.4839	867.382		16577	334	11	50	110.34	21.9768	754.296		17188	355	8	49	139.75	17.0474	1008.25		14.0667
14.0833	22420	326	9	70	112.68	21.7627	1030.2		17754	171	8	104	71.34	27.5603	644.187		29626	310	4	96	132.76	34.2473	865.061		17171	349	6	49	104.69	19.5171	879.792		16692	333	11	50	110.83	22.0232	757.926		16810	327	8	52	140.03	17.0807	984.152		14.0833
14.1	22468	312	9	73	112.19	21.813	1030.03		17664	172	8	103	71.55	27.5438	641.306		29589	309	4	96	131.72	34.2963	862.746		17108	349	6	49	104.48	19.5519	875.005		16867	334	11	50	110.56	22.0396	765.306		16466	340	9	48	140.01	17.1228	961.64		14.1
14.1167	22435	315	9	71	112.7	21.8474	1026.9		19965	293	8	86	71.14	27.5142	725.625		29635	310	5	96	131.19	34.3385	863.026		17124	350	6	49	104.39	19.5898	874.127		16988	334	11	51	110.63	22.0453	770.596		16786	348	9	48	138.96	17.1746	977.375		14.1167
14.1333	22488	315	9	71	112.65	21.8911	1027.27		19279	173	8	111	71.33	27.4702	701.815		29712	310	4	96	131.52	34.3806	864.208		17177	350	6	49	105.23	19.6222	875.384		17165	335	11	51	110.21	22.0379	778.885		17397	352	9	49	139.07	17.2248	1009.99		14.1333
14.15	22696	316	9	72	112.65	21.932	1034.83		18596	173	8	108	71.38	27.4041	678.583		29577	310	4	96	131.07	34.4319	858.999		17370	350	6	50	105.09	19.6728	882.944		17297	334	11	52	110.08	22.0453	784.613		17958	354	9	51	139.75	17.2825	1039.09		14.15
14.1667	22859	316	9	72	112.13	21.9692	1040.5		18100	173	8	105	71.55	27.3292	662.296		29634	311	5	95	130.76	34.4986	858.991		17573	350	6	50	105.19	19.7068	891.722		17618	335	11	53	110.78	22.0485	799.056		18353	354	9	52	139.83	17.3446	1058.14		14.1667
14.1833	22967	315	9	73	111.52	22.008	1043.58		20067	283	8	87	71.81	27.2487	736.44		29556	311	5	95	129.23	34.563	855.135		17580	350	6	50	104.69	19.7708	889.188		17823	335	11	53	110.77	22.0673	807.666		18782	353	9	53	140.05	17.4141	1078.55		14.1833
14.2	22907	317	9	72	112.32	22.0374	1039.46		19163	174	8	110	71.37	27.1427	706.009		29505	311	5	95	128.53	34.6304	851.997		17626	351	6	50	104.57	19.8167	889.453		17929	335	11	54	111.01	22.0852	811.81		19182	354	9	54	139.35	17.4695	1098.03		14.2
14.2167	23118	316	9	73	112.71	22.0811	1046.96		18301	174	8	105	71.52	27.0265	677.151		29358	311	5	95	128.83	34.7024	845.993		17579	350	6	50	105.12	19.872	884.611		17852	334	11	53	110.57	22.1072	807.519		19325	354	9	55	139.83	17.5146	1103.36		14.2167
14.2333	23089	316	9	73	113.16	22.1281	1043.42		17738	174	8	102	71.59	26.9054	659.273		29316	311	5	94	128.42	34.7691	843.163		17393	350	6	50	105.17	19.9194	873.167		17750	334	11	53	110.21	22.1431	801.604		19358	355	9	54	140.53	17.5508	1102.97		14.2333
14.25	23052	316	9	73	112.39	22.1718	1039.7		17359	174	8	100	72.05	26.774	648.353		29232	311	5	94	127.9	34.8334	839.194		17297	350	6	49	105.11	19.9787	865.771		17553	332	11	53	110.33	22.1733	791.629		19596	356	9	55	140.6	17.559	1116.01		14.25
14.2667	23058	317	9	73	111.85	22.2166	1037.87		17145	175	8	98	71.96	26.6233	643.984		29185	310	5	94	126.64	34.9047	836.134		17098	351	6	49	104.63	20.038	853.279		17410	332	11	52	109.7	22.2238	783.393		19857	356	9	56	140.49	17.5434	1131.88		14.2667
14.2833	23278	316	9	74	112.74	22.2537	1046.03		17028	175	8	97	71.9	26.4871	642.879		29131	310	5	94	126.44	34.9668	833.106		17147	351	6	49	104.17	20.1012	853.032		17252	331	11	52	109.42	22.3021	773.559		20005	357	9	56	139.85	17.5279	1141.32		14.2833
14.3	23332	316	9	74	112.89	22.2892	1046.78		16950	175	8	97	73.15	26.3956	642.152		28996	310	5	94	126.67	35.0204	827.975		17111	351	6	49	104.49	20.1581	848.838		17116	331	11	52	108.62	22.3641	765.335		19991	357	9	56	140.27	17.5294	1140.43		14.3
14.3167	23487	316	9	74	113.18	22.3307	1051.78		16838	175	8	96	73.17	26.3069	640.061		29045	310	5	94	126.95	35.0641	828.341		17042	351	6	49	104.22	20.2293	842.442		17065	331	11	52	108.25	22.4277	760.89		19918	356	9	56	140.55	17.5405	1135.54		14.3167
14.3333	23502	315	9	75	112.67	22.3761	1050.32		16675	176	8	95	73.21	26.2174	636.027		29072	309	5	94	126.48	35.1116	827.989		17213	351	6	49	104.1	20.2822	848.673		17050	331	11	51	108.5	22.4839	758.319		19944	356	9	56	140.86	17.5612	1135.69		14.3333
14.35	23725	316	9	75	112.85	22.4198	1058.22		16605	176	8	94	72.54	26.139	635.258		29108	310	5	94	125.52	35.143	828.273		17321	351	6	49	103.6	20.3376	851.675		17166	332	11	52	108.2	22.5581	760.967		20160	353	9	57	140.51	17.5878	1146.25		14.35
14.3667	23873	316	9	76	113.28	22.4646	1062.7		16444	176	8	93	72.29	26.0888	630.309		29210	310	5	94	126.05	35.166	830.633		17383	351	6	50	103.95	20.4	852.107		17469	332	11	53	108.42	22.6217	772.222		20129	350	9	57	139.56	17.6314	1141.66		14.3667
14.3833	24475	324	10	77	113.3	22.5143	1087.09		16335	177	8	92	72.76	26.0358	627.405		29357	310	5	95	125.97	35.1867	834.322		17324	351	6	49	104.3	20.4474	847.245		17773	333	11	53	108.3	22.6519	784.614		19885	350	9	57	140.06	17.6905	1124.05		14.3833
14.4	24269	324	9	77	113.74	22.5634	1075.59		16249	177	8	92	72.77	25.9753	625.557		29525	310	5	95	126.12	35.202	838.731		17110	350	6	49	104.43	20.4909	835.004		17980	333	11	54	108.72	22.6723	793.039		19657	350	9	56	140.47	17.7652	1106.49		14.4
14.4167	24255	316	9	77	113.25	22.6137	1072.58		16111	178	8	91	73.15	25.8886	622.321		29568	310	5	95	125.51	35.2096	839.77		17057	351	6	49	104.01	20.5202	831.231		18034	333	11	54	109.44	22.7065	794.221		19780	352	9	56	140.47	17.8546	1107.84		14.4167
14.4333	24072	316	10	76	113.37	22.6617	1062.23		16005	178	8	90	72.63	25.7868	620.667		29501	310	5	95	124.86	35.2112	837.831		17205	351	6	49	103.19	20.5597	836.832		17956	332	11	54	109.17	22.7514	789.227		20010	353	9	57	140.05	17.9182	1116.74		14.4333
14.45	23918	316	10	76	113.43	22.7136	1053.02		15860	178	8	89	72.57	25.6581	618.128		29655	310	5	96	125.41	35.2027	842.406		17402	351	6	50	103.6	20.5842	845.406		17863	334	11	54	108.82	22.7726	784.408		20076	352	9	57	139.34	17.9936	1115.73		14.45
14.4667	23954	316	10	76	112.92	22.7672	1052.13		15802	179	8	88	73.36	25.5315	618.921		29757	310	5	96	125.37	35.1997	845.377		17650	352	6	50	103.63	20.6047	856.599		17841	335	11	53	107.71	22.7742	783.386		20200	352	9	57	140.2	18.0742	1117.62		14.4667
14.4833	23938	315	10	76	112.98	22.819	1049.04		15643	179	8	87	73.29	25.4091	615.646		30002	310	5	97	125.71	35.2188	851.874		17855	351	6	51	103.98	20.6245	865.718		17810	335	11	53	107.54	22.7628	782.417		20692	356	9	58	139.93	18.1511	1139.99		14.4833
14.5	23805	316	10	75	112.47	22.8704	1040.87		17247	253	8	80	73.78	25.266	682.618		30046	310	5	97	125.11	35.2434	852.529		17884	351	6	51	104.12	20.6458	866.228		17781	334	11	53	107.56	22.7432	781.815		21332	357	9	60	140.14	18.2435	1169.3		14.5
14.5167	24210	315	10	77	112.72	22.9135	1056.58		16967	181	8	94	73.45	25.1215	675.398		30269	311	5	97	124.7	35.2572	858.521		17886	351	6	51	103.94	20.6719	865.232		17440	313	11	56	107.28	22.7343	767.124		21303	354	9	60	139.88	18.3314	1162.1		14.5167
14.5333	24234	318	10	77	112.98	22.9594	1055.51		16374	180	8	91	73.96	24.9832	655.4		30435	311	5	98	125.62	35.2709	862.892		17811	351	6	51	104.52	20.6869	860.978		16137	314	11	52	106.91	22.7506	709.301		20931	352	9	59	139.6	18.4223	1136.17		14.5333
14.55	24434	315	10	78	113.38	23.014	1061.7		16078	181	8	89	74.79	24.8587	646.776		30670	312	5	98	125.75	35.2993	868.856		17640	351	6	50	104.55	20.7099	851.768		16313	331	11	49	106.4	22.8133	715.064		21007	356	9	59	140.36	18.5014	1135.43		14.55
14.5667	24560	314	10	78	113.25	23.0747	1064.37		15798	181	8	87	75.08	24.7245	638.96		30653	311	5	98	125.8	35.3476	867.188		17666	351	6	50	104.79	20.7296	852.21		16689	315	11	53	106.53	22.8786	729.46		21346	354	9	60	140	18.5694	1149.52		14.5667
14.5833	24730	315	10	79	112.61	23.1413	1068.65		15602	181	8	86	75.08	24.6021	634.174		30524	311	5	98	124.53	35.3928	862.436		17470	351	6	50	104.33	20.7557	841.696		15717	305	11	52	106.8	22.9422	685.07		21437	351	9	61	140.29	18.6338	1150.44		14.5833
14.6	24727	314	10	79	112.85	23.2014	1065.76		15338	181	8	85	74.51	24.4817	626.509		30409	312	5	98	123.46	35.4357	858.146		17434	351	5	50	104.03	20.777	839.099		15764	328	11	48	106.72	22.9797	685.997		21087	348	9	61	140.14	18.6751	1129.15		14.6
14.6167	24641	314	10	78	112.93	23.2669	1059.06		15171	182	8	83	74.84	24.3558	622.891		30426	312	5	98	123.26	35.4794	857.569		17428	350	5	50	104.23	20.7976	837.981		16068	308	11	53	106.43	22.987	699.003		20656	345	9	60	139.79	18.7106	1103.97		14.6167
14.6333	24636	314	10	79	113.68	23.321	1056.39		15094	182	8	83	75.2	24.2409	622.666		30369	312	5	97	122.52	35.5422	854.45		17350	351	5	49	104	20.83	832.933		15154	313	11	49	105.9	22.9878	659.218		20620	351	9	59	140.49	18.7727	1098.4		14.6333
14.65	24608	314	10	78	113.2	23.363	1053.29		15096	183	8	83	75.54	24.1288	625.643		30326	312	5	97	122.14	35.6288	851.166		17534	352	5	50	103.9	20.8687	840.204		15635	330	11	47	106.27	22.9968	679.877		21115	356	9	59	140.26	18.8348	1121.06		14.65
14.6667	24637	313	10	79	112.98	23.4067	1052.56		15101	183	8	83	75.68	24.0366	628.25		30259	311	5	97	120.88	35.7207	847.1		17692	352	5	50	103.33	20.9027	846.397		15897	305	11	52	106.28	22.9903	691.466		21681	358	9	61	140.63	18.9087	1146.61		14.6667
14.6833	24854	314	10	79	113.77	23.4493	1059.9		18183	167	8	110	75.6	23.9327	759.755		30387	312	5	98	120.5	35.805	848.681		17715	351	5	50	103.53	20.9462	845.738		15321	321	11	48	106.63	22.9675	667.074		22216	355	9	63	139.81	19.0063	1168.87		14.6833
14.7	25081	314	10	80	113.66	23.4925	1067.62		18052	184	8	98	76.45	23.846	757.023		30495	313	5	98	120.94	35.8739	850.06		17799	351	5	51	104.2	21.0055	847.35		15823	310	11	51	106.33	22.9658	688.98		22524	354	9	64	139.59	19.1091	1178.71		14.7
14.7167	25317	314	10	81	113.9	23.5329	1075.81		16834	184	8	91	76.44	23.7752	708.05		30639	311	5	98	120.87	35.9452	852.381		17632	351	5	50	104.23	21.0474	837.729		15183	312	11	49	106.01	22.9357	661.982		22401	355	9	63	140.62	19.2103	1166.09		14.7167
14.7333	25332	314	10	81	113.38	23.5739	1074.58		16095	185	8	87	76.75	23.6995	679.128		30809	312	5	99	120.53	36.0119	855.524		17560	352	5	50	104.29	21.0774	833.12		15816	325	11	49	106.67	22.9063	690.465		22137	356	10	62	140.83	19.3109	1146.35		14.7333
14.75	25379	314	10	81	112.87	23.6066	1075.08		15500	184	8	84	76.32	23.6259	656.06		30879	312	5	99	119.65	36.0586	856.356		17609	352	5	50	103.44	21.0814	835.288		15555	305	11	51	106.68	22.8802	679.845		22113	355	10	62	140.88	19.3892	1140.48		14.75
14.7667	25381	313	10	81	113.37	23.6438	1073.47		15117	185	8	82	75.76	23.533	642.374		31048	312	5	100	119.39	36.0847	860.421		17810	351	5	51	103.32	21.0932	844.347		16061	310	11	52	107.25	22.8525	702.812		22361	354	9	63	139.89	19.4764	1148.11		14.7667
14.7833	25392	314	10	81	113.27	23.6831	1072.16		14878	185	8	80	76.26	23.4264	635.096		31256	313	5	100	119.31	36.1222	865.285		18074	351	5	51	103.72	21.1098	856.189		15626	313	11	50	107.39	22.8223	684.681		22868	356	9	64	139.31	19.5644	1168.86		14.7833
14.8	25557	314	10	81	113.19	23.7295	1077.01		14642	185	8	79	76.23	23.3252	627.732		31355	313	5	100	119.31	36.1735	866.794		18332	352	5	52	103.92	21.124	867.826		16109	311	11	52	107.01	22.7579	707.842		23036	356	9	65	140.28	19.6457	1172.57		14.8
14.8167	25659	313	10	82	112.03	23.7754	1079.22		15635	238	8	74	76.71	23.2461	672.585		31368	313	5	100	118.63	36.2302	865.796		18459	353	5	52	104.19	21.1335	873.446		15737	313	11	50	107.44	22.6821	693.808		23097	357	9	65	140.57	19.7233	1171.05		14.8167
14.8333	25765	313	10	82	111.88	23.8098	1082.12		15772	188	8	84	76.71	23.2124	679.464		31165	313	5	100	117.24	36.2869	858.849		18442	352	5	52	104.17	21.1485	872.022		16238	312	11	52	106.92	22.6013	718.453		23132	358	9	65	140.89	19.7825	1169.32		14.8333
14.85	25781	313	10	82	112.52	23.8448	1081.2		15333	186	8	82	77.28	23.1911	661.159		30951	313	5	99	116.96	36.3436	851.621		18520	352	5	53	104.37	21.1549	875.449		15750	315	11	50	107.05	22.5361	698.878		23250	354	10	66	140.37	19.869	1170.17		14.85
14.8667	25855	313	10	82	112.67	23.8797	1082.72		16085	245	8	72	78.5	23.1746	694.079		30922	313	5	99	115.97	36.4095	849.283		18305	352	5	52	104.62	21.1699	864.672		15968	302	11	53	106.53	22.4856	710.144		23446	355	10	66	140.1	19.9488	1175.31		14.8667
14.8833	25824	314	10	82	112.9	23.9169	1079.74		15955	178	8	90	79.07	23.1581	688.961		30869	312	5	99	115.45	36.4839	846.1		18256	353	5	52	104.69	21.1738	862.196		15560	317	11	49	106.12	22.4383	693.458		23533	357	10	66	140.71	20.0279	1175.01		14.8833
14.9	25668	313	10	82	112.24	23.9578	1071.38		15778	187	8	84	79.79	23.1326	682.067		30897	313	5	99	114.46	36.5559	845.199		18295	353	5	52	104.24	21.1857	863.554		15565	295	11	53	106.54	22.3926	695.095		23505	358	10	66	140.84	20.107	1169		14.9
14.9167	25658	313	10	82	112.3	23.9994	1069.11		15486	187	8	83	79.65	23.1037	670.282		30742	312	5	98	113.67	36.6218	839.446		18239	353	5	52	103.68	21.2007	860.301		15304	319	11	48	106.1	22.3486	684.786		23553	359	10	66	140.9	20.1853	1166.84		14.9167
14.9333	25519	313	10	81	112.73	24.0469	1061.22		15316	188	8	82	79.92	23.0803	663.595		30672	313	5	98	113.91	36.6877	836.03		18348	354	5	52	104.17	21.2236	864.508		15072	293	11	52	106.17	22.2923	676.107		23529	357	10	66	140.12	20.2659	1161.01		14.9333
14.95	25520	313	10	81	112.11	24.0966	1059.07		15231	188	8	81	80.76	23.0583	660.543		30451	312	5	98	113.15	36.7712	828.121		18349	355	5	52	104.12	21.2647	862.884		15314	326	11	47	105.71	22.2605	687.944		23699	356	10	66	139.86	20.3583	1164.09		14.95
14.9667	25594	313	10	82	111.83	24.1506	1059.76		16048	288	11	67	81.32	23.0232	697.035		30351	312	5	97	112.49	36.8578	823.463		18265	355	5	51	104.12	21.294	857.754		15245	294	11	52	105.36	22.2206	686.076		23800	356	10	67	140.38	20.4699	1162.68		14.9667
14.9833	25642	313	10	82	111.12	24.208	1059.24		17008	179	8	95	82.13	22.9854	739.948		30179	312	5	97	110.9	36.9244	817.318		18297	355	5	52	103.47	21.3501	856.998		15607	328	11	48	106.03	22.1904	703.322		23933	357	10	67	140.24	20.569	1163.55		14.9833
15	25831	322	10	81	111.38	24.2659	1064.5		16616	189	8	88	81.91	22.9372	724.412		30050	312	5	96	110.02	36.9735	812.745		18439	353	5	52	102.93	21.4023	861.544		15577	299	11	52	105.92	22.1708	702.59		23869	359	10	67	140.24	20.6547	1155.62		15
15.0167	25881	312	10	84	111.39	24.3287	1063.81		16111	189	8	85	82.15	22.8987	703.577		29995	312	5	96	110.28	37.0095	810.468		18443	349	5	53	103.54	21.4505	859.794		15781	313	11	51	106.09	22.1431	712.682		23756	359	10	67	139.62	20.7479	1144.99		15.0167
15.0333	25901	315	10	83	111.47	24.3964	1061.67		15722	189	8	83	82.64	22.8581	687.808		30083	313	5	96	109.9	37.0401	812.173		18255	346	5	53	103.48	21.4908	849.433		15523	308	11	50	105.74	22.095	702.557		23904	358	10	67	139.54	20.858	1146.03		15.0333
15.05	25906	313	10	83	111.39	24.4576	1059.22		15519	190	8	82	83	22.8409	679.439		30133	312	5	97	109.93	37.0869	812.498		17950	345	5	52	103.93	21.5359	833.494		15827	309	11	51	105.65	22.0526	717.693		23949	356	10	67	139.73	20.9778	1141.64		15.05
15.0667	25889	313	10	83	111.02	24.5182	1055.91		15397	190	8	81	83.35	22.832	674.361		30033	312	5	96	109.17	37.129	808.883		17582	347	5	51	103.49	21.5572	815.598		15440	309	11	50	106.11	21.9882	702.195		24297	357	10	68	139.59	21.0702	1153.15		15.0667
15.0833	25914	315	10	83	111.72	24.5712	1054.65		15304	190	8	81	82.93	22.801	671.198		29950	313	5	96	109	37.1451	806.298		17637	348	5	51	103.28	21.5817	817.22		15866	307	11	52	105.88	21.9442	723.017		24339	357	10	68	139.6	21.1411	1151.26		15.0833
15.1	25669	350	15	76	111.7	24.6155	1042.8		15268	190	8	80	83.45	22.7591	670.854		29983	313	5	96	109.59	37.1267	807.586		17728	347	5	51	103.52	21.5967	820.866		15645	314	11	50	106.04	21.9099	714.06		24259	359	10	68	139.29	21.2187	1143.28		15.1
15.1167	30193	310	15	108	112.74	24.6591	1224.41		15259	190	8	80	83.97	22.7109	671.88		30109	312	5	96	109.51	37.1052	811.449		17942	350	5	51	103.34	21.6426	829.015		16208	305	11	54	105.86	21.87	741.108		24137	357	10	68	139.62	21.306	1132.88		15.1167
15.1333	29206	310	10	94	112.87	24.699	1182.48		15225	188	8	81	84.44	22.671	671.563		30266	312	5	97	110.03	37.0869	816.084		18348	354	5	52	103.4	21.6837	846.167		15851	313	11	51	106.02	21.8276	726.192		24382	358	10	68	139.84	21.4058	1139.04		15.1333
15.15	27217	312	10	87	112.41	24.7416	1100.05		15241	188	8	81	84.5	22.6607	672.575		30427	313	5	97	109.71	37.07	820.798		18773	355	5	53	103.14	21.7121	864.632		16214	301	11	54	106.55	21.7705	744.77		24593	358	10	69	139.89	21.507	1143.49		15.15
15.1667	26283	313	10	84	112.53	24.787	1060.36		15182	188	9	81	84.26	22.6565	670.093		30620	313	5	98	109.75	37.047	826.517		19102	355	4	54	103.44	21.7469	878.378		16015	320	11	50	106.44	21.724	737.203		24752	358	10	69	139.83	21.5928	1146.31		15.1667
15.1833	25795	312	10	83	111.69	24.8285	1038.93		15155	187	9	81	84.83	22.6565	668.902		30583	313	5	98	110.39	37.0355	825.775		19200	355	4	54	104.38	21.7493	882.788		16164	297	11	55	106.31	21.6922	745.152		24946	359	10	70	139.09	21.6711	1151.12		15.1833
15.2	25576	312	10	82	111.07	24.8672	1028.5		15141	187	9	81	85.07	22.6689	667.919		30641	313	5	98	110.68	37.0294	827.478		19186	355	5	54	104.54	21.7659	881.472		16146	325	11	50	105.87	21.6702	745.079		24752	356	10	70	139.59	21.7569	1137.66		15.2
15.2167	25983	332	11	83	110.01	24.9049	1043.29		15101	187	9	81	85.55	22.6848	665.689		30714	313	5	98	110.55	37.0248	829.552		19062	354	4	54	104.78	21.7659	875.775		16392	299	11	55	105.66	21.662	756.715		24420	359	10	68	139.71	21.85	1117.62		15.2167
15.2333	27766	290	9	99	109.47	24.9552	1112.63		15078	187	9	81	85.23	22.6882	664.575		30979	313	5	99	109.61	37.0141	836.952		19290	353	4	55	104.2	21.7809	885.639		16372	319	11	51	106.14	21.6677	755.593		24544	360	10	68	139.79	21.9247	1119.47		15.2333
15.25	26786	311	10	86	110.03	25.0355	1069.92		15084	187	9	81	84.91	22.6813	665.041		31581	313	5	101	109.13	36.9941	853.676		19453	353	4	55	104.05	21.7801	893.155		16311	298	11	55	106.06	21.6563	753.175		24959	360	10	69	139.26	21.9979	1134.61		15.25
15.2667	26125	311	10	84	109.61	25.1321	1039.51		15081	186	9	81	85.59	22.6669	665.332		32048	314	5	102	108.36	36.9926	866.335		19556	352	4	56	104.8	21.7769	898.014		16758	313	11	54	106.36	21.6637	773.553		25493	361	10	71	138.35	22.0792	1154.62		15.2667
15.2833	25727	311	10	83	109.41	25.2283	1019.77		15110	187	9	81	85.66	22.6504	667.098		32023	314	5	102	107.7	37.0171	865.086		19668	353	5	56	104.65	21.7801	903.026		16596	307	11	54	106.27	21.6498	766.566		25703	359	10	72	138.87	22.1716	1159.28		15.2833
15.3	25383	311	10	82	108.47	25.3168	1002.62		15104	187	9	81	86.25	22.6345	667.299		32027	315	5	102	106.33	37.0447	864.55		19559	353	5	55	104.55	21.7959	897.371		16890	307	11	55	106.49	21.6498	780.145		25555	360	10	71	139.2	22.2507	1148.51		15.3
15.3167	25422	311	10	82	108.08	25.3932	1001.13		15099	187	9	81	85.78	22.6125	667.728		31659	314	5	101	104.48	37.0646	854.156		19437	354	5	55	104.11	21.8062	891.353		16365	308	11	53	106.37	21.6311	756.551		25491	360	10	71	139.7	22.3201	1142.06		15.3167
15.3333	25566	311	10	82	108.52	25.4648	1003.98		15138	187	9	81	85.71	22.5884	670.166		31591	315	5	100	104.1	37.0723	852.146		19480	354	4	55	104.24	21.8378	892.032		16889	310	11	55	105.78	21.6384	780.511		25225	360	10	70	139.27	22.4022	1126.01		15.3333
15.35	25722	311	10	83	108.53	25.5407	1007.1		15201	188	9	81	86.72	22.5589	673.837		31264	313	5	100	103.58	37.08	843.151		19345	354	4	55	104.25	21.8781	884.217		16355	308	11	53	105	21.6555	755.235		25105	361	10	70	138.64	22.4968	1115.94		15.35
15.3667	25763	310	10	83	108.62	25.6188	1005.63		15233	188	9	81	87.06	22.5417	675.771		31240	314	5	100	102.94	37.1037	841.964		19347	354	4	55	104.03	21.9184	882.682		16104	293	11	55	104.26	21.658	743.56		25304	361	10	70	139.13	22.587	1120.29		15.3667
15.3833	25656	310	10	83	107.99	25.6893	998.705		15268	188	9	81	87.61	22.53	677.675		31089	314	5	99	101.71	37.1436	836.996		19465	354	4	55	103.5	21.9801	885.575		16124	322	11	50	104.19	21.649	744.792		25653	361	10	71	138.84	22.6617	1132		15.3833
15.4	25701	310	10	83	107.98	25.7379	998.567		15238	188	9	81	87.12	22.5183	676.695		30858	314	5	98	100.46	37.2179	829.118		19584	355	4	55	103.1	22.022	889.294		16054	299	11	54	104.17	21.662	741.112		26031	361	10	72	139.31	22.7481	1144.31		15.4
15.4167	27217	448	17	71	108.34	25.7827	1055.63		15261	188	9	81	87.14	22.5217	677.613		30858	314	5	98	100.07	37.3221	826.803		19944	365	5	56	103.81	22.0694	903.695		16767	315	11	54	104.12	21.7191	771.993		26517	362	10	73	138.82	22.8383	1161.07		15.4167
15.4333	29093	282	9	106	109.17	25.8171	1126.89		15401	189	9	82	87.87	22.5135	684.08		30625	314	5	97	99.3	37.4439	817.89		19906	354	4	56	103.91	22.1271	899.621		16640	305	11	55	104.39	21.7786	764.051		26938	360	10	75	138.3	22.9278	1174.91		15.4333
15.45	27611	310	9	89	109.68	25.8406	1068.51		15438	189	9	82	88.13	22.5135	685.723		30702	314	5	98	98.78	37.5818	816.937		19836	355	4	56	104.1	22.2077	893.203		17328	329	11	53	104.32	21.8471	793.148		26597	359	10	74	139.17	23.0098	1155.9		15.45
15.4667	28047	354	10	80	109.37	25.8542	1084.81		16288	223	9	76	88.35	22.5121	723.523		30344	314	5	96	97.87	37.7358	804.116		19563	355	4	55	103.92	22.2781	878.129		17246	292	11	59	104.79	21.9075	787.22		26269	361	10	73	139.19	23.1096	1136.71		15.4667
15.4833	27077	297	9	94	110.3	25.8564	1047.21		15903	175	9	91	88.03	22.5031	706.702		30272	315	5	96	97.18	37.8661	799.449		19502	356	4	55	103.31	22.3397	872.975		17433	327	11	53	105.05	21.9694	793.512		25903	358	10	72	139.49	23.2094	1116.06		15.4833
15.5	26301	313	9	84	110.61	25.8558	1017.22		16190	189	9	86	88.55	22.4942	719.741		30486	315	5	97	97.04	37.9849	802.583		19648	356	4	55	103.59	22.3856	877.709		17251	292	11	59	105.39	22.011	783.744		25632	360	10	71	138.44	23.2959	1100.28		15.5
15.5167	29031	403	15	83	110.54	25.8531	1122.92		16039	189	9	85	89.6	22.4942	713.029		30365	315	5	96	96.64	38.0806	797.387		19591	356	4	55	103.29	22.4219	873.743		17324	317	11	55	105.14	22.0396	786.041		25860	363	10	71	137.67	23.375	1106.31		15.5167
15.5333	29353	313	9	98	109.89	25.8493	1135.54		15866	189	9	84	89.99	22.5024	705.079		30210	315	5	96	96.88	38.1603	791.66		19602	357	4	55	103.1	22.463	872.634		17044	304	11	56	104.76	22.0493	772.994		26353	364	10	72	138.33	23.4482	1123.88		15.5333
15.55	28699	335	9	88	109.24	25.8515	1110.15		15742	189	9	83	89.66	22.5038	699.526		30157	314	5	96	96.12	38.2209	789.02		19874	356	4	56	102.52	22.5104	882.879		17542	327	11	54	105.4	22.0542	795.403		27072	364	10	74	138.02	23.5398	1150.05		15.55
15.5667	27444	299	9	93	109.72	25.8668	1060.98		15663	188	9	83	88.58	22.5045	695.994		30116	314	5	96	95.94	38.2431	787.489		20046	357	4	56	102.45	22.5626	888.461		17293	293	11	59	105.4	22.0673	783.649		27607	364	10	76	138.4	23.6204	1168.78		15.5667
15.5833	27534	329	9	84	109.82	25.899	1063.13		20252	240	9	96	89.07	22.4811	900.845		30081	314	5	96	96.66	38.2423	786.59		19960	357	4	56	103.53	22.6187	882.454		17431	330	11	53	105.43	22.0754	789.611		27980	364	10	77	137.9	23.7217	1179.51		15.5833
15.6	27838	320	9	89	110.04	25.9394	1073.19		20710	219	9	101	90.06	22.4956	920.626		30226	314	5	96	96.6	38.2224	790.793		19921	357	5	56	103.44	22.6575	879.225		17794	302	11	59	105.04	22.0803	805.876		28198	364	10	78	137.72	23.8555	1182.04		15.6
15.6167	27393	304	9	92	109.59	25.9809	1054.35		19110	190	9	100	90.46	22.5272	848.307		30275	314	5	96	96.82	38.1841	792.87		19942	357	5	56	103.48	22.6907	878.864		17147	316	11	54	104.51	22.1089	775.571		27900	362	10	77	138.74	23.9863	1163.16		15.6167
15.6333	27487	317	9	88	108.78	26.0197	1056.39		17828	189	9	94	90.31	22.5699	789.903		30270	315	5	96	96.29	38.1343	793.774		19878	358	5	56	103.33	22.7167	875.037		17709	316	11	56	104.84	22.1545	799.34		27644	363	10	76	138.73	24.0861	1147.72		15.6333
15.65	27124	310	9	88	109.08	26.0525	1041.13		16813	188	9	89	89.47	22.5905	744.251		30466	314	5	97	96.57	38.096	799.717		19810	371	5	54	102.88	22.7373	871.256		17058	304	11	56	104.51	22.1969	768.485		27666	365	10	76	138.82	24.1829	1144.03		15.65
15.6667	26690	309	9	86	109.3	26.0973	1022.71		16224	187	9	87	89.74	22.6166	717.348		30483	314	5	97	97.51	38.0615	800.888		20143	349	5	58	103.14	22.7665	884.763		17152	326	11	53	104.39	22.2516	770.823		27803	365	10	76	137.7	24.2635	1145.88		15.6667
15.6833	26575	309	9	86	109.54	26.1448	1016.46		15876	185	9	86	89.13	22.6469	701.023		30648	315	5	97	97.88	38.0278	805.937		20157	357	5	56	102.9	22.8179	883.385		16945	299	11	57	103.88	22.2891	760.238		27884	365	10	76	137.34	24.3286	1146.14		15.6833
15.7	26542	309	9	86	108.87	26.2065	1012.8		15719	187	9	84	89.42	22.6792	693.101		30621	315	5	97	97.86	37.9841	806.153		20202	357	5	57	103.09	22.8638	883.582		17081	315	11	55	103.61	22.3396	764.606		27910	367	10	76	137.94	24.4158	1143.11		15.7
15.7167	27085	328	9	83	108.82	26.2639	1031.27		15492	185	9	84	88.97	22.7357	681.397		30546	314	5	97	97.65	37.9297	805.332		20007	357	5	56	102.71	22.8875	874.146		16802	304	11	55	104.27	22.3918	750.364		27992	369	10	76	138.2	24.5296	1141.15		15.7167
15.7333	26864	297	9	91	109.41	26.3234	1020.54		15421	187	9	83	88.65	22.8162	675.881		30743	314	5	98	98.25	37.8784	811.624		19987	355	5	56	102.69	22.9143	872.248		17240	315	11	55	104.34	22.4228	768.861		27704	366	10	76	138.48	24.6501	1123.89		15.7333
15.75	27276	314	9	88	109.35	26.3802	1033.96		15445	188	9	82	89.32	22.9145	674.026		30802	314	5	98	98.08	37.8324	814.17		19704	354	5	56	103.03	22.9333	859.187		17060	303	11	56	104.67	22.4464	760.032		27683	365	10	76	137.41	24.7758	1117.34		15.75
15.7667	26869	308	9	87	109.43	26.4244	1016.82		15409	186	9	83	89.35	23.015	669.521		30435	332	6	95	98.7	37.8102	804.942		19387	352	5	55	102.85	22.9673	844.113		17277	308	11	56	104.47	22.4709	768.861		27854	365	10	76	137.18	24.8926	1118.97		15.7667
15.7833	27293	316	9	88	108.69	26.461	1031.44		15411	185	9	83	89.92	23.1319	666.222		29555	314	4	94	100.04	37.8002	781.874		19143	349	5	55	102.68	22.9997	832.315		16940	308	11	55	104.29	22.4962	753.017		27913	364	10	77	137.46	25.0086	1116.14		15.7833
15.8	27248	362	14	87	108.86	26.4851	1028.81		15372	186	9	83	89.65	23.2551	661.017		30279	315	5	96	97.71	37.8002	801.027		19170	349	5	55	102.11	23.0282	832.459		17388	303	11	58	104.72	22.5117	772.4		27997	365	10	77	137.5	25.1454	1113.41		15.8
15.8167	28182	310	9	91	109.59	26.4976	1063.57		15373	187	9	82	89.69	23.3679	657.868		30477	315	5	97	97.32	37.7948	806.38		19490	349	5	56	102.38	23.0566	845.31		17210	314	11	55	104.6	22.5378	763.608		28020	365	10	77	137.6	25.2592	1109.3		15.8167
15.8333	27470	309	9	89	110.05	26.5003	1036.59		15447	188	9	82	90.49	23.4773	657.955		30344	315	5	96	96.96	37.7879	803.007		19593	345	5	57	102.98	23.0685	849.341		17353	296	11	59	104.78	22.563	769.09		28088	366	10	77	136.65	25.3686	1107.2		15.8333
15.85	27066	309	9	88	110.53	26.502	1021.28		15530	188	9	83	90.41	23.5688	658.923		30205	315	5	96	96.96	37.7933	799.216		19696	345	5	57	103.29	23.1041	852.491		17525	322	11	54	104.48	22.5695	776.489		28347	366	10	77	136.84	25.5046	1111.45		15.85
15.8667	26820	309	9	87	109.74	26.4938	1012.31		15629	189	9	83	90.8	23.6534	660.751		30307	316	5	96	96.19	37.7918	801.947		19418	344	5	56	103.31	23.127	839.626		17389	291	11	60	104.18	22.5899	769.768		28818	366	10	79	137.23	25.6155	1125.02		15.8667
15.8833	26701	308	9	87	109.72	26.49	1007.97		15629	187	9	83	90.18	23.7119	659.121		30212	316	5	96	95.81	37.7856	799.563		19252	344	5	56	103.07	23.1618	831.198		17568	312	11	57	104.37	22.6177	776.738		29199	366	10	80	137.19	25.7123	1135.6		15.8833
15.9	26678	308	9	87	109.9	26.4812	1007.43		15618	187	9	83	90.2	23.7373	657.951		30272	319	5	95	96.29	37.7588	801.72		19003	342	5	56	103.36	23.187	819.552		17646	468	30	64	104.13	22.6405	779.4		29456	367	10	80	137.23	25.8099	1141.27		15.9
15.9167	26800	309	9	87	109.93	26.478	1012.16		15624	186	9	84	90.8	23.7559	657.689		26443	438	19	77	99.03	37.6868	701.651		18779	344	5	55	103.23	23.2202	808.734		19843	311	11	64	104.73	22.638	876.533		29628	367	10	81	136.46	25.8971	1144.06		15.9167
15.9333	27242	325	9	84	109.79	26.4932	1028.26		15648	187	9	84	90.84	23.7676	658.375		30547	360	9	109	105.3	37.6033	812.349		18685	344	5	54	103.36	23.2424	803.92		18114	301	11	60	104.37	22.6682	799.093		29606	364	10	81	136.67	25.977	1139.7		15.9333
15.95	27500	306	9	92	109.22	26.5151	1037.14		15714	188	9	84	91.08	23.7655	661.21		27899	459	18	95	105.31	37.5236	743.505		18727	344	5	54	102.81	23.2432	805.699		17831	311	11	58	104.15	22.709	785.196		29501	365	10	81	137.06	26.0472	1132.6		15.95
15.9667	27297	309	9	88	109.56	26.5337	1028.77		15756	188	9	84	90.66	23.7676	662.919		31031	376	8	94	103.72	37.4539	828.512		18912	349	5	54	102.27	23.2455	813.576		17101	302	11	57	104.25	22.7391	752.051		29729	368	10	81	137.03	26.1204	1138.15		15.9667
15.9833	27200	309	9	88	109.64	26.5495	1024.5		15756	186	9	85	91.1	23.7662	662.958		29302	317	2	92	101.89	37.3956	783.567		19410	352	5	55	102.92	23.2432	835.084		17515	327	11	54	103.5	22.7546	769.733		29983	368	10	82	136.94	26.1899	1144.83		15.9833
16	27187	309	9	88	110.37	26.5604	1023.59		15695	184	10	85	91.72	23.7587	660.601		27849	316	3	88	98.02	37.3627	745.369		19721	352	5	56	102.88	23.2598	847.859		17270	292	11	59	103.09	22.7954	757.609		30181	368	10	82	135.97	26.2519	1149.67		16
16.0167	27109	309	9	88	109.99	26.5643	1020.51		15702	185	10	85	92.07	23.7277	661.758		28236	316	3	89	95.27	37.3566	755.851		19874	352	5	57	103.23	23.2724	853.973		17533	325	11	54	102.34	22.8305	767.965		30310	368	10	82	136.22	26.32	1151.6		16.0167
16.0333	27085	309	9	88	109.84	26.5615	1019.71		15775	188	10	84	92.08	23.7084	665.375		29690	317	4	94	92.65	37.3435	795.05		20026	353	5	57	103.15	23.2874	859.949		17351	298	11	58	102.28	22.8509	759.315		30286	368	10	82	136.16	26.4079	1146.85		16.0333
16.05	27109	308	9	88	110.88	26.5555	1020.84		15835	188	10	84	91.56	23.6857	668.546		30169	316	4	96	93.16	37.273	809.405		19948	353	5	56	103.28	23.2874	856.6		17639	316	11	56	102.64	22.8451	772.111		30188	368	10	82	136.28	26.5077	1138.84		16.05
16.0667	27076	308	9	88	111.12	26.5484	1019.87		15898	186	10	85	92.23	23.672	671.596		30499	317	4	96	94.92	37.1298	821.416		19891	354	5	56	104	23.2542	855.371		17295	303	11	57	102.65	22.8606	756.541		30028	367	10	82	135.8	26.6223	1127.93		16.0667
16.0833	27152	309	9	88	111.18	26.5402	1023.05		15907	187	10	85	92.67	23.6527	672.523		30745	319	4	96	95.5	37.0033	830.871		19974	354	5	56	103.61	23.2021	860.872		17658	323	11	55	102.67	22.9145	770.605		29935	368	10	81	134.82	26.7435	1119.34		16.0833
16.1	27076	312	9	87	110.75	26.5375	1020.29		15924	188	10	85	93.04	23.6486	673.36		30560	318	4	96	95.72	36.8915	828.376		20107	355	5	57	103.43	23.1333	869.18		17324	295	11	59	102.13	22.9797	753.883		29838	367	10	81	135.09	26.8477	1111.38		16.1
16.1167	27393	306	9	89	110.55	26.5326	1032.43		15960	188	10	85	92.82	23.6417	675.078		30393	319	4	95	95.02	36.7352	827.354		20325	355	5	57	102.78	23.0811	880.59		17661	323	11	55	102.37	23.0474	766.292		29817	367	10	81	134.94	26.9682	1105.63		16.1167
16.1333	27487	310	9	89	111.13	26.5282	1036.14		15998	187	10	86	92.44	23.639	676.764		30296	318	4	95	94.65	36.526	829.437		20676	356	5	58	102.65	23.0495	897.026		17422	298	11	59	102.82	23.0832	754.747		29815	367	10	81	134.96	27.0784	1101.06		16.1333
16.15	27452	310	9	89	111.45	26.5293	1034.78		16014	185	10	86	93.38	23.6403	677.402		30339	319	4	95	94.38	36.3015	835.751		20779	356	5	58	103.17	23.0329	902.144		17915	325	11	55	102.74	23.1493	773.89		29637	366	10	81	134.45	27.1922	1089.91		16.15
16.1667	27551	314	9	89	111.86	26.5359	1038.26		16006	185	10	87	93.53	23.6403	677.063		30396	318	4	95	94.22	36.1551	840.71		20876	357	5	59	103.13	23.0171	906.978		17682	292	11	61	102.87	23.1574	763.556		29660	367	10	81	133.65	27.3179	1085.74		16.1667
16.1833	27783	311	9	89	110.74	26.5375	1046.93		18444	251	10	84	94.19	23.663	779.444		30438	319	4	95	94.28	36.0877	843.445		21063	357	5	59	103.18	23.0163	915.134		17980	326	11	55	102.79	23.1477	776.753		29588	365	10	81	133.99	27.4435	1078.14		16.1833
16.2	27836	310	9	90	110.18	26.5353	1049.02		17061	187	10	91	93.74	23.6761	720.6		30457	319	4	95	93.75	36.0847	844.043		21108	355	5	60	102.81	22.995	917.94		18090	294	11	62	103.05	23.155	781.257		29727	367	10	81	133.65	27.5677	1078.33		16.2
16.2167	27788	310	9	90	110.95	26.5271	1047.53		16676	185	10	90	93.08	23.6864	704.032		30602	319	4	96	94.3	36.1023	847.647		20869	351	5	59	103.08	22.9934	907.609		17996	320	11	56	103.02	23.1852	776.186		29819	367	10	81	133.79	27.6978	1076.58		16.2167
16.2333	27758	310	9	90	111	26.5222	1046.6		16477	187	10	88	93.7	23.6933	695.429		30720	319	4	96	94.5	36.1437	849.942		20605	350	5	59	103.58	22.9958	896.035		18258	294	11	62	103.32	23.1835	787.542		29671	365	10	81	133.38	27.8043	1067.14		16.2333
16.25	27665	309	9	90	111.29	26.5222	1043.09		16338	187	10	87	93.59	23.6988	689.402		30733	320	4	96	94.89	36.1812	849.419		20447	347	5	59	103.46	23.0218	888.156		18295	320	11	57	103.36	23.1517	790.222		29721	368	10	81	132.66	27.907	1065		16.25
16.2667	27809	310	9	90	110.7	26.5217	1048.54		16166	185	10	87	93.98	23.6967	682.204		30625	320	4	96	94.72	36.2027	845.932		20119	345	5	58	103.31	23.0614	872.411		18613	296	11	63	103.19	23.124	804.921		29965	368	10	81	133.19	28.0179	1069.49		16.2667
16.2833	27947	311	9	90	110.84	26.5206	1053.79		16133	187	10	86	93.31	23.7084	680.475		30662	320	4	96	94.06	36.2065	846.865		19512	345	5	57	103.15	23.112	844.238		18645	322	11	58	103.58	23.102	807.073		30187	368	10	82	132.85	28.0948	1074.47		16.2833
16.3	28120	312	9	90	111.48	26.5211	1060.29		16091	186	10	86	93.06	23.7476	677.583		30701	320	4	96	94.51	36.2103	847.852		19533	347	5	56	103.48	23.1665	843.157		19549	311	11	63	104.15	23.0775	847.101		30190	367	10	82	133.04	28.1813	1071.28		16.3
16.3167	28247	313	9	90	111.33	26.5222	1065.03		16093	186	10	87	93.91	23.7676	677.098		30699	319	4	96	94.43	36.2371	847.17		19778	350	5	57	103.57	23.2297	851.409		18945	309	11	61	104.22	23.0474	822.003		30325	369	10	83	132.51	28.2611	1073.03		16.3167
16.3333	28287	310	9	91	111.28	26.5271	1066.34		16139	187	10	86	94.07	23.7841	678.562		30879	319	4	97	94.66	36.2885	850.931		20402	354	5	58	103.61	23.3017	875.56		19739	328	11	60	104.1	23.0425	856.636		29963	366	10	82	131.98	28.3106	1058.37		16.3333
16.35	28292	311	9	91	110.08	26.543	1065.89		16144	187	10	86	94.61	23.8047	678.184		30694	320	4	96	94.44	36.3697	843.945		20911	356	5	59	103.38	23.3894	894.038		19467	296	11	66	103.53	23.0474	844.652		30537	376	11	83	132.36	28.3698	1076.39		16.35
16.3667	28418	313	9	91	110.44	26.5588	1070		16159	187	10	87	93.98	23.846	677.639		30755	320	4	96	94.15	36.4471	843.826		21219	405	9	62	103.29	23.4811	903.664		19485	327	11	60	103.83	23.0531	845.224		30021	366	10	82	132.13	28.4333	1055.84		16.3667
16.3833	28426	313	9	91	110.86	26.5774	1069.56		16151	186	10	87	93.8	23.8962	675.88		30853	321	4	96	94.92	36.5091	845.076		21999	359	5	61	104.31	23.5498	934.146		19782	306	11	65	103.55	23.0686	857.531		29862	366	10	82	132.31	28.4902	1048.15		16.3833
16.4	28461	314	9	91	110.99	26.5905	1070.35		16186	186	10	87	94.37	23.9465	675.924		30851	320	4	96	95.12	36.5505	844.065		21328	358	5	60	104.34	23.6234	902.835		19174	318	11	60	103.47	23.1028	829.943		29776	364	10	82	131.75	28.5383	1043.37		16.4
16.4167	28491	314	9	91	110.71	26.6069	1070.81		16212	187	10	87	94.33	23.9864	675.884		30924	320	4	97	95.2	36.5919	845.105		21091	359	5	59	104.11	23.6692	891.074		19372	305	11	64	103.12	23.1444	837.006		30039	367	10	82	131.3	28.5775	1051.14		16.4167
16.4333	28619	315	9	91	110.02	26.6211	1075.05		16167	184	10	88	94.48	24.0221	673.004		30807	320	4	96	94.59	36.6256	841.133		21273	358	5	59	103.35	23.7245	896.667		18687	313	11	60	102.39	23.1876	805.905		30375	368	10	83	131.95	28.6174	1061.42		16.4333
16.45	28757	315	9	91	110.39	26.6385	1079.53		16082	182	10	88	93.66	24.0565	668.508		30672	319	4	96	94.41	36.6425	837.062		21032	397	6	54	102.89	23.7316	886.243		18930	307	11	62	102.58	23.2153	815.41		30609	368	10	83	131.93	28.6728	1067.53		16.45
16.4667	28637	314	9	91	111	26.6598	1074.16		16194	185	10	87	93.76	24.0827	672.433		31043	320	4	97	94.77	36.6585	846.815		22389	342	5	67	103.59	23.7293	943.518		18269	307	11	60	102.18	23.2887	784.457		30721	367	10	84	132.23	28.7394	1068.95		16.4667
16.4833	28579	314	9	91	111.5	26.6866	1070.91		16228	185	10	88	94.35	24.1102	673.076		31016	320	4	97	94.76	36.6923	845.301		21786	361	5	60	103.63	23.7475	917.404		18509	305	11	61	102.39	23.3751	791.824		30781	365	10	84	131.63	28.8088	1068.46		16.4833
16.5	28423	314	9	90	110.94	26.7123	1064.04		16308	186	10	88	94.5	24.137	675.642		30869	320	4	97	94.98	36.7229	840.592		21535	360	5	60	103.76	23.7767	905.719		18285	308	11	59	102.42	23.4787	778.791		30727	365	10	84	131.12	28.8754	1064.12		16.5
16.5167	28512	315	9	90	109.97	26.7385	1066.33		16357	186	10	88	94.44	24.1535	677.209		30875	320	4	96	94.21	36.7566	839.985		21350	360	5	59	103.35	23.7917	897.371		18815	306	11	62	102.73	23.5472	799.034		30731	367	10	84	131.69	28.9138	1062.85		16.5167
16.5333	28625	316	9	91	110.41	26.7702	1069.29		16431	187	10	88	93.91	24.1687	679.847		31088	321	4	97	94.12	36.7888	845.04		21206	361	5	59	103.24	23.7988	891.052		18462	306	11	60	103.67	23.6255	781.445		30795	367	10	84	131.64	28.9626	1063.27		16.5333
16.55	28876	317	9	91	110.18	26.7997	1077.48		16505	187	10	88	94.49	24.1873	682.384		26918	367	12	86	95.77	36.8156	731.157		21322	361	5	59	103.67	23.8233	895.005		18730	300	11	63	103.57	23.6817	790.905		30825	366	10	84	131.84	29.0151	1062.38		16.55
16.5667	29135	318	9	92	110.69	26.8357	1085.68		16547	186	10	89	94.81	24.2017	683.712		28298	321	3	88	99.45	36.8348	768.241		21512	361	5	60	103.45	23.8739	901.067		18477	314	12	59	103.5	23.7266	778.747		31011	367	10	84	131.05	29.0454	1067.67		16.5667
16.5833	29303	319	9	92	110.09	26.869	1090.59		16584	185	10	90	95.34	24.2223	684.657		28846	320	3	90	97.74	36.8417	782.972		21702	362	5	60	103.51	23.9545	905.966		18738	341	15	65	102.86	23.738	789.368		31259	368	10	85	130.59	29.0875	1074.65		16.5833
16.6	29612	321	8	92	109.1	26.9111	1100.36		16585	185	10	90	95.2	24.2402	684.193		29751	321	4	93	95.12	36.8309	807.772		21199	398	6	55	102.87	24.0249	882.376		19455	320	11	61	102.27	23.7404	819.488		31254	368	10	85	131.21	29.1385	1072.6		16.6
16.6167	29945	321	8	93	109.61	26.946	1111.3		16553	185	10	90	94.83	24.2567	682.408		30641	321	4	95	93.43	36.7995	832.646		24098	368	8	84	102.96	24.0905	1000.31		19514	366	14	57	102.28	23.7347	822.171		31422	369	10	85	130.98	29.1851	1076.65		16.6167
16.6333	30097	322	8	94	109.76	26.9723	1115.85		16567	184	10	90	95.66	24.2698	682.618		30673	321	4	96	93.87	36.7643	834.315		24150	363	4	66	104.11	24.1498	1000.01		19786	293	11	70	102.04	23.7054	834.663		31476	369	10	85	130.92	29.2354	1076.64		16.6333
16.65	30039	322	8	93	110.53	26.9979	1112.64		19870	287	11	78	95.73	24.2884	818.087		30831	320	4	96	94.54	36.739	839.19		22232	361	4	62	103.51	24.2067	918.424		19946	354	12	57	102.01	23.6891	841.992		31678	368	10	86	130.12	29.2886	1081.58		16.65
16.6667	29722	326	8	91	110.3	27.017	1100.12		18562	177	10	105	96.86	24.3166	763.347		30733	320	4	96	94.58	36.7382	836.54		21414	359	5	60	103.1	24.266	882.47		19530	283	11	70	101.6	23.6899	824.403		31910	369	10	87	129.86	29.344	1087.44		16.6667
16.6833	29930	320	8	94	109.89	27.0356	1107.06		18108	184	10	98	96.73	24.3393	743.982		30590	320	4	96	94.09	36.7053	833.395		21287	358	5	59	101.97	24.3205	875.269		18641	321	12	58	101.29	23.7233	785.767		32017	369	10	87	130.27	29.4002	1089.01		16.6833
16.7	29906	379	13	92	110.26	27.0596	1105.19		17587	185	10	95	96.2	24.3572	722.046		30597	320	4	96	94.31	36.5942	836.116		21290	356	5	60	101.86	24.3711	873.576		18975	312	12	61	101.36	23.7551	798.776		32081	368	10	87	130.26	29.4556	1089.13		16.7
16.7167	31047	323	8	96	109.89	27.0815	1146.43		17186	185	10	93	96.6	24.384	704.806		30395	320	4	95	94.25	36.4126	834.739		20946	353	5	59	102.66	24.4201	857.736		18280	310	12	59	100.96	23.7763	768.833		32083	368	10	87	130.09	29.5096	1087.21		16.7167
16.7333	30459	324	8	94	109.88	27.1148	1123.33		16922	185	10	92	95.93	24.4225	692.885		30579	320	4	96	93.7	36.2226	844.197		20707	353	5	59	102.85	24.4825	845.786		18967	329	12	58	101.3	23.7861	797.399		32150	368	10	87	129.14	29.5577	1087.7		16.7333
16.75	30327	324	8	94	109.35	27.1498	1117.03		16657	182	10	91	95.45	24.4501	681.266		30276	320	4	95	92.96	36.0785	839.169		20790	357	5	58	102.62	24.5766	845.926		18680	296	12	63	101.01	23.8195	784.231		32226	368	10	88	129.15	29.6168	1088.1		16.75
16.7667	30404	324	8	94	109.2	27.1967	1117.93		16536	182	10	91	94.53	24.4838	675.386		30128	320	4	94	92.33	35.9935	837.041		20970	360	5	58	102.26	24.6675	850.106		18918	329	12	57	101.19	23.8065	794.658		32357	368	10	88	129.8	29.6914	1089.78		16.7667
16.7833	30299	324	8	93	109.64	27.253	1111.77		16455	182	10	90	94.29	24.5477	670.326		30268	320	4	95	92.58	35.9567	841.79		21435	363	4	59	102.82	24.7853	864.828		19603	312	12	63	101.92	23.7869	824.109		32556	368	10	89	129.74	29.7595	1093.97		16.7833
16.8	30269	332	8	93	109.29	27.3114	1108.29		16443	182	10	91	95.02	24.6103	668.134		30418	321	4	95	92.31	35.9613	845.854		21890	363	4	60	102.91	24.9054	878.925		19013	315	11	61	102.06	23.7486	800.595		32631	368	10	89	129.61	29.8245	1094.1		16.8
16.8167	30322	325	8	93	109.29	27.3737	1107.71		18157	246	11	81	95.22	24.664	736.174		30354	320	4	95	92.86	36.008	842.978		22235	362	4	61	103.27	25.0185	888.744		19639	316	12	62	102.32	23.7192	827.978		32665	368	10	89	128.71	29.8866	1092.96		16.8167
16.8333	30164	325	8	93	108.32	27.43	1099.67		17358	170	10	102	95.67	24.7273	701.977		30405	321	4	95	92.57	36.0624	843.121		22196	362	4	61	103.45	25.1157	883.751		19095	306	11	63	102.01	23.6964	805.819		32779	369	10	89	128.6	29.9553	1094.26		16.8333
16.85	30312	325	8	93	108.14	27.4824	1102.96		17219	179	10	96	95.41	24.7988	694.347		30493	321	4	95	92.48	36.0801	845.148		21903	361	4	61	103.39	25.1821	869.785		20873	423	20	65	101.94	23.6972	880.821		32958	368	10	90	128.53	30.0389	1097.18		16.85
16.8667	31542	335	8	94	108.27	27.5376	1145.42		16883	180	10	94	95.5	24.8587	679.159		30851	321	4	96	93.16	36.0686	855.343		21706	361	4	60	103.68	25.2248	860.504		20012	296	11	68	102.29	23.6988	844.429		32942	369	10	89	128.43	30.1017	1094.36		16.8667
16.8833	33516	302	8	114	109.04	27.5933	1214.64		16558	177	10	93	96.24	24.911	664.687		30837	321	4	96	93.52	36.0563	855.246		21868	361	4	61	103.31	25.2382	866.465		19560	326	11	60	102.07	23.7225	824.534		32801	370	10	89	128.29	30.1971	1086.23		16.8833
16.9	32103	326	8	98	109.06	27.6495	1161.07		16422	179	10	92	96.17	24.953	658.119		30842	321	4	96	94.19	36.0395	855.784		22151	361	4	61	103.22	25.2382	877.678		19309	298	11	65	102.11	23.7559	812.808		32555	368	10	88	127.63	30.288	1074.85		16.9
16.9167	30839	326	8	94	108.08	27.7014	1113.26		16322	178	10	92	96.18	25.0045	652.761		30936	321	4	96	93.63	36.0264	858.703		22184	362	4	61	103.02	25.2232	879.509		19133	323	11	59	102	23.7681	804.985		32256	368	10	88	127.9	30.3686	1062.15		16.9167
16.9333	30208	327	8	92	108.09	27.756	1088.34		16407	181	10	91	95.55	25.0431	655.151		31044	321	4	97	93.63	36.0287	861.646		22072	363	4	61	102.79	25.1923	876.139		19905	314	11	64	102.17	23.7926	836.604		31883	365	10	87	127.75	30.4669	1046.48		16.9333
16.95	29979	326	8	92	107.94	27.8079	1078.07		16380	179	10	91	95.89	25.0809	653.086		31351	321	4	98	94.29	36.0326	870.074		21997	363	4	61	103.35	25.1655	874.094		19220	306	11	63	102.49	23.8187	806.929		31680	365	10	87	127.42	30.5637	1036.52		16.95
16.9667	30058	327	8	92	107.93	27.8483	1079.35		16340	177	10	92	96.11	25.1119	650.688		31340	321	4	98	94.58	36.0486	869.381		21892	363	4	60	103.13	25.152	870.387		19599	317	11	62	102.05	23.8986	820.09		31750	368	10	86	126.44	30.6746	1035.06		16.9667
16.9833	30197	327	8	92	107.04	27.8778	1083.19		16346	178	10	92	96.23	25.1394	650.215		31483	321	4	98	94.98	36.0939	872.254		22146	363	4	61	103.3	25.1481	880.624		19246	306	11	63	101.49	23.9565	803.373		31993	369	10	87	125.44	30.7832	1039.3		16.9833
17	30291	327	8	93	106.05	27.915	1085.12		16377	179	10	91	96.27	25.1738	650.558		31413	321	4	98	94.67	36.1429	869.134		22509	363	4	62	102.92	25.1362	895.48		19700	330	11	60	100.47	23.9875	821.262		32221	371	10	87	125.74	30.8675	1043.85		17
17.0167	30224	326	8	93	106.36	27.9696	1080.6		16254	176	11	92	95.68	25.2082	644.791		31519	322	4	98	94.76	36.2011	870.664		22803	363	4	63	102.98	25.126	907.548		20250	308	11	66	100.48	24.0323	842.615		32456	372	10	87	125.33	30.9503	1048.65		17.0167
17.0333	30675	338	8	94	106	28.034	1094.21		16364	178	11	92	95.97	25.2385	648.376		31481	322	4	98	95.08	36.2502	868.438		22807	363	4	63	104.06	25.1133	908.164		19661	319	11	62	100.84	24.0674	816.914		32456	371	10	87	125.62	31.0213	1046.25		17.0333
17.05	30338	326	8	93	105.98	28.1083	1079.32		16302	175	11	93	96.03	25.2584	645.409		31333	322	4	97	94.86	36.3053	863.041		22691	364	4	62	104.08	25.1244	903.147		20186	310	11	65	100.93	24.109	837.282		32221	370	10	87	125.14	31.0922	1036.3		17.05
17.0667	30006	327	8	92	105.59	28.1755	1064.97		16309	175	11	93	96.3	25.2694	645.405		31236	321	4	97	94.29	36.3551	859.191		22705	364	4	62	103.93	25.1267	903.619		19377	309	11	63	101.09	24.1465	802.477		31865	368	10	86	124.46	31.1706	1022.28		17.0667
17.0833	29872	327	8	91	104.96	28.2296	1058.18		16500	179	11	93	96.12	25.2756	652.803		30951	321	4	96	93.07	36.3996	850.312		22943	364	4	63	103.2	25.1354	912.775		19966	322	12	62	100.62	24.1889	825.421		31378	366	10	86	124.73	31.2201	1005.06		17.0833
17.1	29936	327	8	91	105.53	28.2656	1059.1		16432	177	11	93	95.83	25.2784	650.042		30924	320	4	97	92.75	36.431	848.838		23266	365	4	64	103.03	25.1584	924.782		19337	297	11	65	100.87	24.2761	796.544		31157	367	10	85	124.26	31.2652	996.539		17.1
17.1167	29492	293	8	107	105.31	28.2897	1042.5		16343	175	11	93	96.52	25.2859	646.328		30821	321	4	96	92.86	36.4731	845.033		23176	365	4	63	104.15	25.1694	920.8		19642	325	12	60	100.92	24.3462	806.777		31057	365	10	85	124.28	31.3051	992.074		17.1167
17.1333	32741	328	8	100	105.92	28.3077	1156.61		16350	176	11	93	96.56	25.2894	646.517		30919	321	4	96	92.58	36.5176	846.688		23027	366	4	63	104.54	25.2074	913.503		19265	291	12	66	100.9	24.3756	790.339		30867	364	10	85	123.79	31.3354	985.051		17.1333
17.15	31034	331	8	95	105.71	28.3241	1095.68		16319	175	11	93	97.03	25.2832	645.449		30660	321	4	96	91.86	36.5589	838.646		22753	365	4	62	104.59	25.2548	900.938		19550	325	12	60	100.93	24.3992	801.254		30884	364	10	85	123.18	31.3598	984.827		17.15
17.1667	30632	328	8	93	105.55	28.3355	1081.05		16481	177	11	93	96.8	25.277	652.016		30648	321	4	96	91.11	36.5934	837.528		22575	365	4	62	103.96	25.3014	892.242		19340	292	11	66	100.81	24.3723	793.522		30901	366	10	84	123.83	31.3687	985.091		17.1667
17.1833	30452	344	8	92	106.2	28.3492	1074.18		16609	179	11	93	96.88	25.2708	657.241		30478	321	4	95	91.46	36.6041	832.638		22728	366	4	62	103.89	25.3346	897.112		19653	328	11	60	101.3	24.3487	807.148		31108	368	10	85	123.36	31.3931	990.919		17.1833
17.2	30838	329	8	94	106.34	28.3563	1087.52		16596	176	11	94	97.88	25.2632	656.923		30297	321	4	94	91.5	36.5873	828.074		23101	367	4	63	104.08	25.3868	909.961		20483	315	12	65	101.47	24.3177	842.308		31462	368	10	85	123.69	31.4323	1000.95		17.2
17.2167	30549	329	8	93	106.57	28.3596	1077.2		21671	246	11	100	98.31	25.268	857.645		30445	321	4	95	91.42	36.5789	832.311		23710	367	4	65	104.01	25.4303	932.354		19770	308	11	64	101.44	24.3014	813.533		31520	368	10	86	123.06	31.4463	1002.34		17.2167
17.2333	30318	328	7	92	106.16	28.3667	1068.79		23609	312	17	92	99.13	25.2742	934.114		30343	320	4	95	91.02	36.552	830.131		23996	367	4	65	104.08	25.4777	941.844		20378	329	11	62	101.25	24.2851	839.115		31659	368	10	86	122.98	31.4567	1006.43		17.2333
17.25	30186	329	7	92	106.32	28.3754	1063.81		25395	306	15	98	99.37	25.2763	1004.7		30407	320	4	95	90.74	36.4892	833.315		24237	368	4	66	103.87	25.5338	949.212		21271	329	11	65	100.91	24.2451	877.33		31497	365	10	86	123.83	31.4626	1001.09		17.25
17.2667	30024	329	8	91	106.64	28.3918	1057.49		22274	174	10	129	99.62	25.2887	880.789		30618	320	4	96	91.41	36.4003	841.146		23957	367	4	65	104.45	25.6002	935.813		21214	305	11	70	101.64	24.2272	875.627		31189	365	10	86	123.8	31.4448	991.864		17.2667
17.2833	29893	329	7	91	106.23	28.4257	1051.62		22525	169	10	134	99.95	25.2949	890.497		30774	321	4	96	91.73	36.3161	847.394		23262	365	4	64	104.76	25.6445	907.096		20221	314	11	64	101.5	24.237	834.303		30933	364	10	85	124.04	31.4456	983.7		17.2833
17.3	29875	329	7	91	106.24	28.4623	1049.64		21350	161	10	134	99.26	25.3052	843.701		30922	321	4	96	92.91	36.2356	853.36		22485	361	4	62	104.68	25.6966	875.017		21094	326	11	65	101.6	24.2378	870.293		30941	364	10	85	123.63	31.4271	984.533		17.3
17.3167	29917	329	7	91	105.59	28.4956	1049.88		22106	176	10	125	98.61	25.3155	873.22		31020	320	4	97	93.33	36.1582	857.896		21862	360	4	61	103.76	25.7338	849.545		21707	316	11	69	101.55	24.2696	894.411		30991	363	10	85	123.64	31.3946	987.145		17.3167
17.3333	30071	329	7	91	105.95	28.5223	1054.3		19508	175	10	112	97.02	25.3368	769.946		31144	321	4	97	93.58	36.0931	862.88		21551	358	4	60	102.58	25.7583	836.663		20719	304	11	68	101.53	24.2892	853.014		31085	364	10	85	124.29	31.3657	991.05		17.3333
17.35	30174	330	7	92	106.32	28.536	1057.4		21201	171	10	124	96.51	25.4043	834.545		31373	321	4	98	94.24	36.0349	870.629		21570	356	4	61	102.42	25.797	836.143		21065	327	11	64	101.94	24.3055	866.677		31529	366	10	86	124.28	31.351	1005.68		17.35
17.3667	30287	329	7	92	106.85	28.5491	1060.87		19827	176	10	113	96.77	25.4978	777.596		31279	321	4	97	93.89	36.005	868.741		21772	356	4	61	102.21	25.8547	842.09		21846	328	11	67	101.45	24.3071	898.749		32112	368	10	87	124.6	31.3524	1024.23		17.3667
17.3833	30725	337	7	93	107.05	28.5529	1076.07		18147	173	10	105	96.18	25.6285	708.078		31113	321	4	97	93.8	35.9935	864.407		22022	357	4	62	102.67	25.9219	849.552		22144	318	11	70	101.34	24.3242	910.368		32472	368	10	88	123.87	31.3598	1035.47		17.3833
17.4	30658	330	7	93	106.95	28.5491	1073.87		20095	293	14	83	95.59	25.7675	779.858		30850	321	4	96	92.48	35.9965	857.027		22034	358	4	62	102.46	25.9851	847.946		20693	304	11	68	100.56	24.3079	851.286		32783	368	10	89	123.89	31.3672	1045.14		17.4
17.4167	30484	330	7	92	108.03	28.5354	1068.29		20262	240	10	95	94.45	25.9367	781.209		30809	321	4	96	91.99	36.0073	855.633		22044	356	4	62	102.4	26.0705	845.553		20683	325	11	64	100.04	24.2981	851.217		33053	368	10	90	124.62	31.3635	1053.87		17.4167
17.4333	30128	332	7	91	108	28.5136	1056.62		18757	174	10	108	94.54	26.139	717.587		30871	321	4	96	91.95	36.041	856.553		21894	353	4	62	103.03	26.1258	838.021		21312	326	11	65	100.36	24.3454	875.4		33073	366	10	90	124.67	31.3739	1054.16		17.4333
17.45	30133	330	7	91	108.03	28.4874	1057.77		17854	175	10	102	94.66	26.3915	676.506		30766	321	4	96	91.94	36.0862	852.57		21539	353	4	61	103.28	26.1567	823.461		21647	321	11	67	100.33	24.4449	885.542		32749	361	10	91	124.96	31.362	1044.22		17.45
17.4667	30120	331	7	91	107.44	28.4568	1058.45		17106	175	10	98	94.78	26.6887	640.946		30702	321	4	96	91.82	36.1414	849.498		21417	355	4	60	103.34	26.1535	818.896		20280	297	11	69	100.54	24.5566	825.847		32060	357	10	90	124.06	31.3495	1022.66		17.4667
17.4833	30297	332	7	91	106.51	28.4268	1065.79		16624	175	10	95	94.34	27.0086	615.508		30586	321	4	95	91.28	36.1735	845.535		21926	359	4	61	102.69	26.1416	838.738		20310	324	11	63	100	24.643	824.168		31504	357	10	88	123.91	31.348	1004.98		17.4833
17.5	30494	332	7	92	106.8	28.3978	1073.82		16337	174	10	94	93.42	27.3271	597.832		30685	321	4	96	91.31	36.1858	847.985		22605	361	4	63	102.67	26.1061	865.89		21127	327	11	65	99.54	24.7213	854.606		31987	365	10	88	124.26	31.3295	1020.99		17.5
17.5167	30507	333	7	92	106.66	28.3754	1075.12		16259	175	10	93	93.96	27.6374	588.298		30735	322	4	96	91.91	36.1774	849.564		23051	359	4	64	103.46	26.0792	883.884		21629	322	11	67	99.66	24.7882	872.553		33040	370	10	89	123.83	31.3073	1055.34		17.5167
17.5333	30745	333	7	92	106.57	28.3476	1084.57		16488	179	10	93	94.23	27.9284	590.367		30797	322	4	96	92.24	36.1521	851.873		23186	357	4	65	103.68	26.0555	889.87		20494	294	11	70	99.45	24.851	824.676		33777	370	10	91	124.21	31.3044	1078.99		17.5333
17.55	30816	333	7	92	106.38	28.3213	1088.08		16303	174	10	94	94.91	28.1678	578.782		30766	321	4	96	92.21	36.1207	851.756		23177	356	4	65	104.13	26.0365	890.173		20510	324	11	63	99.75	24.9137	823.24		33837	366	10	92	123.65	31.3251	1080.19		17.55
17.5667	30611	333	7	92	106.55	28.2853	1082.22		18116	241	11	84	95.11	28.3411	639.212		30746	322	4	96	91.76	36.0946	851.817		22866	354	4	65	104.05	26.0065	879.242		21229	325	11	65	99.56	24.9439	851.069		33828	369	10	92	123.93	31.3428	1079.29		17.5667
17.5833	30795	334	7	92	107.32	28.2531	1089.97		19143	256	14	90	95.03	28.4787	672.186		30796	321	4	96	91.88	36.0747	853.673		22315	352	4	63	104.02	25.9685	859.309		21823	326	11	67	99.32	24.9398	875.026		33924	372	10	91	124.33	31.4027	1080.29		17.5833
17.6	31121	334	7	93	107.35	28.2143	1103.02		21315	234	11	103	96.52	28.5792	745.823		30648	321	4	95	92.28	36.0617	849.877		22127	355	4	62	104.38	25.918	853.732		20713	291	11	71	99.69	24.9619	829.786		34210	372	10	92	123.9	31.4648	1087.25		17.6
17.6167	31002	334	7	93	107.75	28.1826	1100.04		19682	179	10	110	96.97	28.6404	687.211		31062	322	4	96	92.04	36.0609	861.376		22521	361	4	62	104.37	25.8484	871.273		20564	325	11	63	99.48	24.9423	824.463		34184	367	10	93	123.32	31.5077	1084.94		17.6167
17.6333	31115	335	7	93	107.26	28.1569	1105.06		19597	209	10	96	97.37	28.6555	683.882		30945	322	4	96	91.83	36.0678	857.967		23205	364	4	64	104.52	25.7962	899.55		21455	328	11	65	99.77	24.9333	860.495		33804	365	10	93	121.9	31.552	1071.37		17.6333
17.65	31212	333	7	94	107.36	28.1324	1109.47		22368	291	11	91	97.14	28.6218	781.501		30827	322	4	96	91.38	36.0793	854.424		23636	364	5	65	104.11	25.7504	917.889		22078	329	11	67	99.53	24.9023	886.584		34017	370	10	92	121.64	31.5638	1077.72		17.65
17.6667	31116	334	7	93	107.79	28.1247	1106.36		22003	238	11	102	96.99	28.54	770.954		30884	322	4	96	91.95	36.0793	856.003		24068	364	4	66	104.27	25.7433	934.924		21869	328	13	73	99.5	24.9072	878.018		34354	371	10	93	121.62	31.5964	1087.28		17.6667
17.6833	31063	333	7	93	107.94	28.128	1104.34		19905	169	10	118	97.83	28.4354	700.008		31148	323	4	97	92.37	36.0885	863.101		24207	365	4	66	104.79	25.7496	940.092		25529	314	13	90	99.96	24.9252	1024.23		34691	371	10	93	121.34	31.6407	1096.4		17.6833
17.7	31162	334	7	93	108.17	28.1373	1107.5		19223	175	10	110	97.46	28.3274	678.601		31355	322	4	97	93.13	36.0962	868.652		24028	364	4	66	105.03	25.7757	932.197		24553	333	11	74	100.08	24.939	984.521		34601	371	10	93	121.08	31.7013	1091.47		17.7
17.7167	31661	348	7	94	107.37	28.1482	1124.8		18243	175	10	104	97.33	28.2269	646.297		31279	323	4	97	93.34	36.087	866.767		23691	364	4	65	104.71	25.7844	918.812		24039	332	11	72	100.63	24.9488	963.533		34301	370	10	93	120.38	31.7723	1079.59		17.7167
17.7333	31515	334	7	94	107.67	28.1651	1118.94		19654	234	11	95	96.26	28.1313	698.652		31255	322	4	97	93.24	36.0678	866.562		23290	365	5	64	104.05	25.7994	902.734		24158	350	11	70	101.05	24.9602	967.86		34034	370	10	92	120.67	31.8388	1068.95		17.7333
17.75	31090	334	7	93	108.15	28.1782	1103.33		18414	172	10	107	95.79	28.0371	656.773		31319	322	4	97	93.63	36.0509	868.743		23232	366	5	63	104.11	25.8144	899.962		23333	291	11	81	101.21	24.9733	934.319		33833	370	10	91	120.36	31.9275	1059.68		17.75
17.7667	30819	333	7	92	108	28.1913	1093.21		17762	171	10	104	96.42	27.9869	634.655		31129	323	4	97	93.41	36.0395	863.748		23644	367	5	64	103.59	25.8421	914.942		21841	318	11	69	100.49	24.9904	873.976		35230	448	22	97	119.9	32.0081	1100.66		17.7667
17.7833	30736	334	7	92	107.34	28.2023	1089.84		17306	172	10	101	96.47	27.9518	619.138		31111	322	4	97	92.82	36.0341	863.377		24261	367	5	66	103.69	25.8769	937.556		22374	330	11	68	99.12	25.0491	893.206		42634	334	9	133	119.54	32.0842	1328.81		17.7833
17.8	31860	346	7	92	106.11	28.2154	1129.17		16996	171	10	99	96.48	27.9442	608.212		30730	322	4	95	91.59	36.0188	853.166		24814	367	5	68	103.75	25.9029	957.961		22729	325	11	70	98.39	25.1217	904.757		38762	372	9	104	119.44	32.1641	1205.13		17.8
17.8167	36226	355	11	114	106.58	28.229	1283.29		16769	170	10	98	95.84	27.9518	599.926		30492	322	4	95	90.45	36.0126	846.703		25337	367	5	69	103.93	25.9456	976.542		21215	296	11	72	97.62	25.2016	841.812		35360	370	10	95	119.01	32.2631	1095.99		17.8167
17.8333	35410	336	7	105	107.5	28.2345	1254.14		16686	171	11	97	95.84	27.9703	596.561		30492	322	4	95	90.48	36.0165	846.613		25394	367	5	69	105.16	26.0025	976.597		21317	330	11	65	97.16	25.31	842.236		33185	368	10	90	117.36	32.357	1025.59		17.8333
17.85	33173	336	7	99	107.71	28.2383	1174.75		16501	169	11	97	96.46	27.9992	589.338		30347	322	4	94	90.09	36.0494	841.817		24888	368	5	68	105.41	26.0705	954.642		22093	330	11	67	97.26	25.4111	869.422		32272	368	10	88	115.73	32.4472	994.601		17.85
17.8667	31773	336	7	94	107.26	28.2509	1124.67		16424	170	11	97	96.65	28.0343	585.853		30354	322	4	94	90.03	36.0977	840.885		24379	368	5	66	105.3	26.1274	933.081		21731	300	11	73	97.18	25.5448	850.7		31828	364	10	87	113.61	32.5758	977.044		17.8667
17.8833	31242	337	7	93	106.37	28.2629	1105.41		16454	172	11	96	97.06	28.0591	586.405		30204	322	4	94	89.5	36.1299	835.984		24041	368	5	65	103.81	26.1796	918.311		20633	319	11	65	97.29	25.6875	803.23		31934	365	10	88	111.96	32.6682	977.525		17.8833
17.9	30922	336	7	92	106.8	28.2744	1093.64		16417	173	11	95	96.64	28.0701	584.857		30146	323	4	93	89.67	36.1237	834.521		23812	368	5	65	102.85	26.2112	908.467		21396	329	11	65	96.89	25.8661	827.183		32225	368	9	88	111.88	32.7724	983.296		17.9
17.9167	30615	336	7	91	106.46	28.2766	1082.7		16511	174	11	95	97.16	28.0742	588.12		30525	323	4	95	90.6	36.077	846.107		23989	368	5	65	102.85	26.242	914.144		21927	328	11	67	97.28	26.0031	843.246		32619	370	9	88	111.39	32.9417	990.204		17.9167
17.9333	30984	353	7	92	106.36	28.2787	1095.66		16579	173	11	96	97.58	28.0728	590.571		30772	322	4	95	91.22	35.9988	854.805		24478	368	5	66	102.51	26.3029	930.62		20649	291	11	71	97.65	26.0659	792.185		32936	369	9	89	111.33	33.1849	992.499		17.9333
17.95	30801	336	7	92	105.47	28.294	1088.6		16662	173	11	96	97.63	28.0577	593.847		30908	323	4	96	91.96	35.9238	860.378		24825	369	5	67	102.82	26.3843	940.9		20697	333	11	62	97.53	26.105	792.836		33002	367	9	90	110.53	33.4791	985.749		17.95
17.9667	30505	339	7	91	104.63	28.3301	1076.77		16716	173	11	97	97.74	28.0192	596.591		30969	323	4	96	91.81	35.8556	863.715		25147	368	5	68	102.67	26.4855	949.464		21474	322	11	67	97.51	26.0814	823.346		32919	364	9	90	109.73	33.7445	975.537		17.9667
17.9833	30671	337	7	91	105.1	28.3945	1080.17		16799	173	11	97	97.13	27.9621	600.778		31030	323	4	96	92.23	35.7989	866.787		25362	368	5	69	102.93	26.5851	953.994		21950	328	11	67	97.33	26.0414	842.888		32423	360	9	90	110.54	33.967	954.545		17.9833
18	30355	340	7	90	105.05	28.4694	1066.23		16861	173	11	98	97.93	27.885	604.661		31257	323	4	97	92.68	35.7567	874.157		25463	370	5	69	103.68	26.6799	954.388		22263	328	11	68	97.71	26.0161	855.738		31817	357	9	89	110.52	34.1422	931.897		18
18.0167	30473	339	7	91	105.36	28.5502	1067.35		16866	173	11	98	97.86	27.7928	606.847		31296	323	4	97	92.83	35.7383	875.698		25405	370	5	69	103.94	26.7716	948.953		22506	330	11	68	97.95	26.0292	864.645		31121	355	9	88	111.08	34.2457	908.758		18.0167
18.0333	32127	321	7	107	104.74	28.6174	1122.64		16836	172	11	98	98.35	27.7013	607.768		31224	323	4	97	92.8	35.7222	874.077		25289	370	5	68	103.75	26.8254	942.727		22690	328	11	69	98.03	26.0267	871.796		30617	354	9	87	110.84	34.2959	892.73		18.0333
18.05	32519	334	7	100	104.67	28.6616	1134.58		16806	173	11	97	98.21	27.6002	608.908		31119	324	4	96	91.98	35.713	871.362		25050	371	5	68	103.24	26.8625	932.526		22720	327	11	69	97.78	25.986	874.318		30387	354	10	86	110.59	34.3277	885.203		18.05
18.0667	31107	337	7	92	105.4	28.6807	1084.6		16743	172	11	97	97.58	27.4963	608.917		31230	323	4	97	92.08	35.713	874.47		24962	370	5	67	103.05	26.891	928.267		22861	329	11	69	97.52	25.9648	880.462		30573	356	9	86	111.44	34.3292	890.583		18.0667
18.0833	30336	337	7	90	105.55	28.6846	1057.57		16800	173	11	97	98.29	27.3842	613.492		31153	323	4	96	91.71	35.7452	871.529		24577	370	5	66	103.63	26.9234	912.85		23191	330	11	70	97.84	25.9362	894.155		31289	359	10	87	111.34	34.2907	912.462		18.0833
18.1	30005	338	7	89	106	28.678	1046.27		16692	171	11	98	98.07	27.2597	612.333		28209	386	11	87	92.28	35.8019	787.919		24256	370	5	66	103.44	26.9747	899.211		23419	328	11	72	98.15	25.9289	903.201		32227	364	9	89	111.94	34.2213	941.724		18.1
18.1167	29730	337	7	88	105.45	28.6578	1037.41		16796	174	11	97	98.56	27.1599	618.411		29716	324	3	92	93.58	35.8556	828.77		23977	370	5	65	102.93	27.0514	886.349		21793	291	11	75	98.66	25.9191	840.808		32918	368	9	89	112.06	34.1363	964.312		18.1167
18.1333	29914	338	7	88	105.49	28.6321	1044.77		16707	172	11	97	98.16	27.0643	617.308		30443	323	4	94	90.03	35.8985	848.031		23917	371	5	65	101.88	27.1392	881.273		21587	328	12	66	98.46	25.9085	833.201		33145	368	10	90	112.6	34.0549	973.28		18.1333
18.15	29853	338	7	88	106.26	28.5955	1043.97		16784	174	11	96	98	26.9804	622.082		30662	323	4	95	89.8	35.9268	853.457		24168	370	5	65	101.64	27.2261	887.677		22341	328	11	68	97.79	25.8555	864.071		33044	369	10	89	113.54	33.9825	972.383		18.15
18.1667	29787	338	7	88	106.05	28.566	1042.74		18943	245	11	85	98.96	26.9116	703.898		30650	323	4	95	90.27	35.9452	852.687		24456	370	5	66	101.74	27.2965	895.941		22825	328	11	70	97.82	25.8001	884.688		33426	371	10	90	112.99	33.8945	986.177		18.1667
18.1833	29702	338	7	88	106.13	28.5409	1040.68		17704	168	11	106	99.07	26.8579	659.173		30935	324	4	95	91.26	35.9621	860.212		24704	370	5	67	102.14	27.3794	902.283		23035	328	11	70	97.4	25.7707	893.844		33376	370	10	90	112.52	33.7962	987.566		18.1833
18.2	29656	338	7	88	105.38	28.5196	1039.85		17511	171	11	102	99.45	26.8111	653.124		31010	324	4	96	91.47	35.9728	862.04		24804	370	5	67	102.1	27.4474	903.691		23143	328	11	71	97.44	25.7642	898.262		33297	369	9	90	111.86	33.6735	988.819		18.2
18.2167	29811	338	7	88	105.38	28.5114	1045.58		17212	172	11	100	98.77	26.765	643.078		31193	324	4	96	91.55	35.969	867.22		24733	370	5	67	101.7	27.517	898.827		23165	328	11	71	97.39	25.8025	897.781		32865	365	9	90	111.88	33.5323	980.099		18.2167
18.2333	29859	337	7	89	106.17	28.4994	1047.71		16984	173	11	98	98.8	26.7244	635.523		31361	324	4	97	92.43	35.9015	873.528		24842	370	5	67	101.76	27.5747	900.899		23211	329	11	71	97.34	25.8547	897.748		32438	366	9	89	112.83	33.3786	971.821		18.2333
18.25	30008	337	7	89	106.68	28.4852	1053.46		17035	176	11	97	99.33	26.6832	638.417		31378	324	4	97	92.59	35.7927	876.658		25140	370	5	68	101.53	27.6158	910.349		23260	329	11	71	97.63	25.9256	897.182		32243	365	9	88	112.79	33.2241	970.471		18.25
18.2667	29966	337	7	89	106.81	28.4628	1052.81		17051	176	11	97	99.31	26.6536	639.726		31721	324	4	98	92.68	35.7046	888.429		25408	370	5	69	101.91	27.6197	919.922		23309	329	11	71	97.19	25.9876	896.928		32102	364	9	88	112.93	33.1369	968.77		18.2667
18.2833	29967	337	7	89	106.4	28.4262	1054.2		17143	176	11	97	99.46	26.6419	643.46		31750	325	4	98	92.75	35.6479	890.655		25472	369	5	69	102.19	27.6102	922.556		23365	329	11	71	96.85	26.0463	897.056		32165	365	9	88	112.34	33.0718	972.581		18.2833
18.3	29775	337	7	88	107.02	28.3798	1049.16		17196	177	11	97	99.17	26.6508	645.233		31889	325	4	98	93.15	35.6349	894.881		25649	370	5	69	102.3	27.5944	929.499		23526	329	11	71	96.65	26.0952	901.544		32499	366	9	89	112.26	33.0245	984.088		18.3
18.3167	29619	418	10	76	107.13	28.3284	1045.56		17187	175	11	98	99.32	26.6378	645.212		31951	325	4	98	94.16	35.6533	896.159		26360	386	7	70	103.16	27.5739	955.977		23814	329	11	72	97	26.1042	912.267		32713	366	9	89	113.14	32.9735	992.1		18.3167
18.3333	30532	315	7	100	107.14	28.2695	1080.04		17240	176	11	98	99.92	26.6233	647.553		32010	325	4	99	94.2	35.6954	896.754		32497	409	7	83	103.35	27.5818	1178.2		24051	330	11	73	98.26	26.1017	921.432		32789	366	10	90	113.15	32.9269	995.811		18.3333
18.35	30456	338	7	90	106.91	28.2127	1079.52		17183	174	11	99	100.11	26.613	645.662		32113	325	4	99	93.78	35.7452	898.386		33821	430	11	97	104.12	27.5952	1225.61		24180	329	12	73	98.76	26.0993	926.462		32785	366	9	90	113.38	32.9003	996.495		18.35
18.3667	29960	336	7	89	106.29	28.1591	1063.95		17157	174	11	99	100.06	26.6089	644.785		32015	325	4	98	92.92	35.7812	894.743		33751	366	5	94	104.18	27.6166	1222.13		24196	329	12	74	98.62	26.1189	926.38		32859	365	9	90	112.72	32.8929	998.969		18.3667
18.3833	29661	338	7	88	106.92	28.1089	1055.22		17178	175	11	98	99.34	26.6185	645.341		32103	325	4	99	92.53	35.7927	896.914		29006	390	5	75	103.9	27.615	1050.37		24078	329	12	73	97.42	26.1311	921.431		32979	365	9	90	112.76	32.8796	1003.02		18.3833
18.4	29737	339	7	88	106.98	28.0597	1059.78		17248	176	11	98	99.88	26.6309	647.669		31982	325	4	98	93.02	35.8142	892.998		26429	365	5	75	103.64	27.6332	956.423		23962	329	12	73	96.16	26.1531	916.22		33176	365	9	91	113.12	32.8737	1009.2		18.4
18.4167	29930	339	7	88	107.39	28.0149	1068.36		20493	255	13	88	100.32	26.6426	769.182		31861	325	4	98	92.71	35.8663	888.327		24980	380	5	67	102.19	27.6593	903.133		23746	329	12	72	95.59	26.1955	906.491		33067	364	9	91	113.04	32.8678	1006.06		18.4167
18.4333	30105	339	7	89	107.05	27.9723	1076.24		27762	265	11	119	101.88	26.6618	1041.26		31818	325	4	98	92.36	35.9375	885.369		23728	369	5	64	100.43	27.7233	855.887		23535	330	12	71	94.8	26.2241	897.458		33373	368	9	91	113.32	32.853	1015.83		18.4333
18.45	30145	339	6	89	106.52	27.9281	1079.38		23205	187	11	124	101.85	26.6639	870.278		31535	325	4	97	91.83	36.0126	875.665		23425	368	5	64	98.26	27.7984	842.675		23359	329	12	71	94.69	26.2477	889.945		33640	370	9	91	113.21	32.8419	1024.3		18.45
18.4667	30128	339	6	89	107.19	27.88	1080.63		21198	184	11	115	100.97	26.6653	794.966		31734	326	4	97	91.49	36.0716	879.749		24171	382	6	66	96.94	27.928	865.476		23232	329	12	71	94.08	26.2991	883.377		33874	370	9	92	113.79	32.8353	1031.63		18.4667
18.4833	30001	340	6	88	107.28	27.8391	1077.66		21912	257	13	97	101.13	26.6488	822.252		31733	326	4	97	91.66	36.1122	878.733		29563	427	10	75	97.44	28.1217	1051.25		23165	330	12	70	93.98	26.3798	878.134		33886	369	9	92	114.44	32.8227	1032.4		18.4833
18.5	29863	340	6	88	107.55	27.8112	1073.78		19716	166	11	119	100.8	26.624	740.535		31689	325	4	97	91.87	36.1414	876.807		30091	380	6	84	98.07	28.403	1059.43		23100	328	12	70	94.31	26.4931	871.924		34051	371	9	92	114.59	32.8146	1037.68		18.5
18.5167	29760	340	6	88	106.73	27.7904	1070.87		19423	177	11	110	100.25	26.6075	729.982		31692	326	4	97	91.87	36.159	876.463		27737	398	5	72	98.73	28.7445	964.95		22937	328	12	70	94.12	26.56	863.592		34059	371	9	92	114.32	32.819	1037.78		18.5167
18.5333	29799	340	6	88	106.25	27.7697	1073.08		18533	177	11	105	98.81	26.5972	696.803		31561	326	4	97	91.3	36.1513	873.025		25811	371	5	73	98.06	29.1065	886.777		22810	329	12	69	94.27	26.582	858.099		34019	371	9	92	113.12	32.8101	1036.84		18.5333
18.55	29927	340	6	88	106.79	27.7364	1078.98		17967	176	11	102	97.55	26.6309	674.668		31859	326	4	98	91.1	36.1437	881.455		24472	369	5	66	97.59	29.4353	831.382		22759	330	12	69	94.05	26.5771	856.338		34146	371	9	92	112.69	32.8212	1040.36		18.55
18.5667	29786	340	6	88	106.76	27.7058	1075.08		17692	176	11	100	97.82	26.6694	663.382		31801	326	4	97	90.77	36.1391	879.962		23697	368	5	64	97.35	29.6606	798.939		22762	329	12	69	94.07	26.5616	856.951		34252	371	9	92	112.55	32.816	1043.76		18.5667
18.5833	29881	340	6	88	107.18	27.6774	1079.62		17504	176	11	99	97.45	26.7279	654.897		31550	326	4	97	90.54	36.1383	873.035		23802	367	5	65	96.74	29.7934	798.902		22792	329	12	69	94.47	26.5478	858.528		34229	370	9	92	112.58	32.8301	1042.61		18.5833
18.6	29834	345	6	87	106.56	27.6599	1078.6		17522	178	11	99	97.64	26.838	652.881		31306	326	4	96	89.97	36.1414	866.21		25515	337	5	80	96.49	29.8416	855.014		22877	328	12	70	94.22	26.5176	862.71		34201	371	9	92	112.48	32.8419	1041.38		18.6
18.6167	29341	455	18	102	106.28	27.6457	1061.32		17532	179	11	98	97.22	27.0141	648.995		30756	330	4	94	88.81	36.1444	850.92		26815	368	5	73	96.73	29.8456	898.458		22871	327	12	70	94	26.507	862.829		34384	371	9	93	111.98	32.8759	1045.87		18.6167
18.6333	35217	342	6	103	106.51	27.6217	1274.98		17444	177	11	98	97.13	27.2005	641.311		30823	326	4	95	89.44	36.1659	852.267		25757	368	5	70	97.6	29.8448	863.032		22814	328	12	70	93.61	26.4972	860.996		34349	370	9	93	112.24	32.9306	1043.07		18.6333
18.65	32109	341	6	94	106.53	27.5998	1163.38		17465	178	11	98	97.74	27.3842	637.777		31000	327	4	95	88.77	36.1812	856.799		24780	367	5	68	98.34	29.8661	829.703		22834	328	11	70	93.99	26.5111	861.301		34409	370	9	93	112.07	32.9661	1043.77		18.65
18.6667	30777	346	6	90	106.96	27.5774	1116.02		17430	178	11	98	97.94	27.5569	632.51		31093	326	4	95	88.97	36.1958	859.023		24058	366	5	66	98.17	29.8867	804.974		22851	327	11	70	94.69	26.5331	861.227		34631	370	9	94	112.07	33.0097	1049.12		18.6667
18.6833	29400	341	6	86	106.14	27.5523	1067.06		17473	179	11	98	98.45	27.7234	630.263		30891	326	4	95	89.02	36.1958	853.443		23689	367	5	65	97.37	29.8898	792.544		22927	328	11	70	94.83	26.5649	863.057		34905	371	9	94	111.8	33.0208	1057.06		18.6833
18.7	28908	340	6	85	105.24	27.5332	1049.93		17534	179	11	98	97.87	27.874	629.044		29874	332	4	91	89.23	36.1597	826.167		23733	367	5	65	96.5	29.8606	794.794		22975	327	11	70	94.5	26.5633	864.917		35128	371	9	95	111.32	33.0496	1062.89		18.7
18.7167	29392	361	8	87	104.25	27.5163	1068.17		17535	178	11	99	97.95	27.9958	626.344		30587	326	4	94	89.78	36.0862	847.61		24064	367	5	66	96.84	29.8084	807.289		22979	327	11	70	93.78	26.5812	864.484		35292	372	9	95	111.65	33.0652	1067.35		18.7167
18.7333	29173	339	6	86	103.3	27.5059	1060.61		17582	178	11	99	98.84	28.088	625.962		30821	326	4	95	89.26	35.995	856.258		24639	368	5	67	96.66	29.7412	828.446		23108	326	11	71	93.78	26.6138	868.271		35146	368	9	95	111.1	33.0969	1061.91		18.7333
18.75	28958	339	6	85	102.86	27.5026	1052.92		17665	179	11	99	99.03	28.1616	627.273		31053	326	4	95	89.41	35.91	864.746		25193	368	5	69	97.27	29.6646	849.263		23205	327	11	71	94.24	26.6285	871.435		34672	368	9	94	110.7	33.1635	1045.49		18.75
18.7667	28887	339	6	85	102.22	27.5081	1050.13		17708	178	11	99	99.47	28.2049	627.833		30928	326	4	95	89.34	35.8441	862.849		25818	378	6	70	97.61	29.5895	872.54		23363	328	12	71	94.59	26.6342	877.181		34624	372	9	93	109.7	33.2174	1042.34		18.7667
18.7833	28847	342	6	85	103.09	27.5468	1047.2		17654	178	11	99	98.94	28.2304	625.354		31087	326	4	95	89.22	35.7989	868.38		26293	376	6	72	97.98	29.5104	890.973		23554	328	12	72	94.61	26.6472	883.919		34675	373	9	93	108.69	33.2714	1042.19		18.7833
18.8	28948	338	6	86	103.51	27.6086	1048.52		17656	177	11	100	99.21	28.2214	625.624		31324	326	4	96	89.68	35.7874	875.281		26602	369	5	72	99.03	29.41	904.521		23695	329	12	72	94.19	26.6432	889.347		34717	374	9	93	109.07	33.3165	1042.04		18.8
18.8167	28948	338	6	86	104.03	27.6845	1045.64		17736	177	11	100	100.19	28.1926	629.102		31448	326	4	96	89.88	35.7858	878.783		25755	368	5	70	99.61	29.2938	879.195		23711	328	12	72	94.52	26.6171	890.819		34640	373	9	93	108.77	33.383	1037.65		18.8167
18.8333	29106	338	6	86	103.9	27.7495	1048.88		17768	178	11	100	100.59	28.1444	631.316		31831	326	4	98	90.78	35.7835	889.543		25378	368	5	69	99.91	29.1634	870.199		23589	327	12	72	94.36	26.6065	886.589		34619	374	9	92	108.88	33.4584	1034.69		18.8333
18.85	29256	338	6	86	103.79	27.7943	1052.59		17817	178	11	100	100.66	28.0894	634.297		31905	326	4	98	91.52	35.7682	891.993		25001	367	5	68	99.03	28.9951	862.25		23755	329	12	72	94.14	26.5877	893.458		34599	375	9	92	108.27	33.5375	1031.65		18.85
18.8667	29342	338	6	87	104.87	27.8188	1054.75		17848	179	11	99	100.04	28.0371	636.586		31965	326	4	98	92.35	35.7468	894.207		24684	366	5	67	98.56	28.8449	855.75		23928	330	12	72	93.85	26.5722	900.489		34777	375	9	93	107.56	33.5966	1035.13		18.8667
18.8833	29113	338	6	86	105.67	27.8276	1046.19		17871	178	11	100	100.28	27.9841	638.613		32300	326	4	99	93.27	35.7307	903.985		24916	368	5	68	98.97	28.6955	868.289		24043	329	12	73	93.47	26.5567	905.345		34720	374	9	93	107.61	33.6314	1032.37		18.8833
18.9	28944	338	6	86	106.34	27.8281	1040.1		13525	203	11	76	100.32	27.9187	484.442		32302	327	4	99	93.31	35.7222	904.255		25323	369	5	69	98.79	28.6109	885.082		24121	329	12	73	93.79	26.551	908.477		34936	374	9	93	106.9	33.6654	1037.74		18.9
18.9167	28727	338	6	85	105.8	27.8145	1032.81		42499	430	12	99	100.66	27.8665	1525.1		32078	327	4	98	93.44	35.7123	898.234		25744	369	5	70	99	28.5706	901.066		24039	328	12	73	94.01	26.5404	905.751		35056	374	9	94	106.95	33.6979	1040.3		18.9167
18.9333	28054	424	14	82	105.31	27.7855	1009.66		17958	179	11	100	100.44	27.8176	645.562		31907	327	4	98	92.31	35.687	894.079		26095	368	5	71	98.61	28.5453	914.16		24090	328	12	73	94.13	26.5298	908.035		35088	374	9	94	106.57	33.7467	1039.75		18.9333
18.95	30681	330	6	93	106.38	27.7429	1105.9		17979	179	11	100	99.83	27.7571	647.727		31722	328	4	97	91.77	35.6694	889.334		26274	368	5	71	98.95	28.5429	920.508		25737	304	12	88	94.04	26.5323	970.026		34880	373	9	93	106.19	33.7881	1032.32		18.95
18.9667	29440	338	6	87	106.67	27.6916	1063.14		18036	179	11	101	100.52	27.7075	650.942		31582	328	4	96	91.51	35.6839	885.048		26245	368	5	71	99.65	28.5366	919.695		26633	339	12	80	94.17	26.5502	1003.12		34516	373	9	93	106.67	33.8384	1020.03		18.9667
18.9833	29489	310	6	99	107.4	27.637	1067.01		17995	178	11	101	100.96	27.6718	650.302		30941	333	4	94	91.32	35.759	865.264		26132	368	5	71	99.74	28.5271	916.04		25643	330	12	78	94.93	26.573	965.001		34061	372	9	92	105.7	33.8953	1004.89		18.9833
19	30891	339	6	91	106.36	27.5823	1119.96		17904	177	11	101	101.22	27.6436	647.673		31387	328	4	96	90.04	35.8739	874.925		25960	368	5	70	99.92	28.5177	910.313		25124	330	12	76	94.71	26.5902	944.861		33874	372	9	91	105.22	33.9537	997.653		19
19.0167	29166	338	6	86	105.45	27.5326	1059.32		17800	175	11	101	100	27.6071	644.762		31206	327	4	95	88.73	36.0011	866.806		25668	368	5	70	99.39	28.4876	901.023		24927	330	12	75	94.48	26.5804	937.797		33865	370	9	92	104.13	33.9869	996.412		19.0167
19.0333	28665	347	6	85	105.74	27.4704	1043.49		17794	177	11	101	98.92	27.5651	645.526		31194	328	4	95	88.62	36.1076	863.917		25483	368	5	69	99.26	28.456	895.523		24995	331	12	76	93.88	26.591	939.981		34128	370	9	92	103.77	34.0195	1003.19		19.0333
19.05	28406	338	6	84	105.65	27.4087	1036.39		17802	176	11	101	99.43	27.528	646.687		31108	328	4	95	88.28	36.1728	859.984		24940	368	5	68	99.61	28.4355	877.074		25198	330	12	76	93.47	26.635	946.048		34183	369	9	93	104.46	34.0387	1004.24		19.05
19.0667	28132	338	6	83	105.73	27.3497	1028.6		17711	175	11	101	98.91	27.5012	644.009		31039	327	4	95	88.12	36.2088	857.223		24552	368	5	67	99.11	28.4291	863.621		25353	330	12	77	93.88	26.6872	950.006		34423	369	8	93	104.5	34.0786	1010.11		19.0667
19.0833	28002	339	6	83	105.04	27.2863	1026.23		17721	175	11	101	99.15	27.4805	644.857		30968	328	4	94	87.5	36.2141	855.135		24442	369	5	66	98.72	28.4252	859.872		25356	331	12	77	94.03	26.75	947.889		34488	367	8	94	104.6	34.1193	1010.81		19.0833
19.1	27913	338	6	82	104.82	27.2317	1025.02		17666	175	11	101	98.4	27.4716	643.065		30803	328	4	94	86.93	36.1843	851.282		24428	369	5	66	97.77	28.4339	859.116		25303	331	12	77	94.11	26.8315	943.033		34542	367	8	94	104.04	34.1717	1010.84		19.1
19.1167	27923	339	6	82	105.17	27.1918	1026.89		17717	176	11	101	98.2	27.4723	644.905		31014	327	4	95	87.35	36.1306	858.385		24665	368	5	67	97.94	28.4631	866.56		25332	332	12	76	93.13	26.9359	940.456		34551	365	8	95	104.08	34.2094	1009.98		19.1167
19.1333	28060	338	6	83	105.53	27.1694	1032.78		17766	176	11	101	99.06	27.4599	646.98		30966	328	4	94	87.29	36.077	858.331		25202	369	5	68	98.15	28.4932	884.493		25428	331	12	77	92.38	27.0288	940.773		34251	363	8	94	104.88	34.2139	1001.09		19.1333
19.15	28320	339	6	84	106.08	27.1683	1042.39		17853	178	11	100	99.27	27.4496	650.393		30900	328	4	94	87.73	36.0272	857.686		25658	368	5	70	98.45	28.5287	899.374		25622	331	12	77	92.01	27.1193	944.787		34034	361	8	94	104.74	34.242	993.927		19.15
19.1667	28521	339	6	84	105.86	27.17	1049.72		19521	262	16	91	99.72	27.4296	711.676		30991	328	4	95	87.35	35.9651	861.696		25876	369	5	70	98.9	28.5643	905.886		25674	331	12	77	91.63	27.2319	942.793		33626	361	8	93	104.82	34.2701	981.207		19.1667
19.1833	28559	338	6	84	106.63	27.1722	1051.04		19663	290	22	95	99.44	27.4172	717.177		30908	328	4	94	86.96	35.8762	861.517		26082	369	5	71	99.2	28.573	912.82		25533	332	12	77	92.21	27.3411	933.868		33630	363	8	93	104.42	34.2782	981.091		19.1833
19.2	28458	336	6	85	107.45	27.1754	1047.2		23039	248	12	103	99.95	27.4007	840.818		30885	328	4	94	87.86	35.7651	863.55		26284	368	5	71	99.99	28.5493	920.654		25413	331	12	77	92.1	27.4178	926.881		34173	365	8	93	104.28	34.2922	996.523		19.2
19.2167	28351	337	6	84	107.58	27.1711	1043.43		25045	267	12	109	100.95	27.3897	914.395		31021	327	4	95	88.25	35.6655	869.775		26480	369	5	72	100.42	28.5137	928.676		25340	331	12	76	91.75	27.452	923.065		34360	368	8	93	105	34.3114	1001.42		19.2167
19.2333	28297	337	6	84	106.82	27.1607	1041.84		26532	319	13	94	100.87	27.3863	968.807		31395	328	4	96	88.65	35.6012	881.853		26713	370	5	72	101.16	28.4781	938.018		25334	332	12	76	91.77	27.4854	921.724		34488	370	8	93	105.43	34.3225	1004.82		19.2333
19.25	28294	337	6	84	105.95	27.1443	1042.35		22393	174	11	129	101.19	27.3711	818.125		31281	328	4	95	88.92	35.5606	879.654		26612	368	5	72	101.1	28.4378	935.796		25196	333	12	76	91.11	27.5148	915.726		34545	371	8	93	105.56	34.3344	1006.13		19.25
19.2667	28385	338	6	84	106.29	27.1115	1046.97		21523	186	11	116	100.24	27.3684	786.419		31534	329	4	96	89.25	35.533	887.457		26279	368	5	71	100.81	28.4046	925.166		25005	333	12	75	91.13	27.5384	908.004		34619	372	8	93	104.55	34.3418	1008.07		19.2667
19.2833	28326	337	6	84	106.52	27.0684	1046.46		20173	183	11	110	100.39	27.3759	736.888		31738	329	4	97	89.87	35.5069	893.854		25908	368	5	70	100.98	28.373	913.121		24971	333	12	75	90.85	27.5368	906.823		34830	372	8	94	103.91	34.3602	1013.67		19.2833
19.3	28230	338	6	84	107.19	27.0225	1044.68		19192	182	11	105	100.28	27.3794	700.965		31742	329	4	96	90.05	35.487	894.468		30064	378	8	83	100.23	28.3604	1060.07		25097	333	12	75	90.82	27.5352	911.452		35004	373	8	94	103.69	34.3735	1018.34		19.3
19.3167	28001	338	6	83	107.02	26.9662	1038.37		22593	356	20	84	99.69	27.4152	824.106		31768	329	4	96	90.59	35.4717	895.587		29899	365	5	82	100.64	28.3714	1053.84		25387	333	12	76	91.21	27.5352	921.984		35333	372	8	95	103.26	34.3669	1028.11		19.3167
19.3333	27958	337	6	83	106.3	26.916	1038.71		20144	181	11	111	98.85	27.4929	732.698		31624	329	4	96	89.9	35.4748	891.451		27015	365	5	74	99.73	28.4236	950.443		25672	333	12	77	91.33	27.5588	931.535		35586	373	8	95	102.79	34.3846	1034.94		19.3333
19.35	28016	338	6	83	106.9	26.857	1043.15		19152	178	11	107	97.59	27.592	694.115		31538	329	4	96	89.65	35.51	888.144		25442	364	5	70	99.29	28.4821	893.263		25757	333	12	77	91.57	27.5955	933.376		35677	373	8	96	102.3	34.3839	1037.61		19.35
19.3667	28045	338	6	83	107.06	26.7953	1046.64		18474	176	11	105	97.78	27.7192	666.469		31598	329	4	96	89.84	35.569	888.358		24863	363	5	69	99.26	28.5509	870.832		25796	333	12	77	91.55	27.5988	934.679		35566	373	8	95	102.75	34.378	1034.56		19.3667
19.3833	27975	338	6	83	107.73	26.7407	1046.16		18056	175	11	103	97.89	27.872	647.819		31635	328	4	96	89.62	35.6479	887.429		25083	366	5	68	98.72	28.6402	875.798		25972	333	12	78	91.52	27.598	941.084		35501	373	8	95	103.42	34.378	1032.67		19.3833
19.4	27979	338	6	83	107.47	26.6822	1048.6		20604	281	14	86	98.26	28.0639	734.182		31680	329	4	96	89.49	35.7291	886.671		25709	368	5	70	98.86	28.7176	895.234		26125	333	12	79	91.74	27.6102	946.209		35320	373	8	95	103.39	34.3669	1027.73		19.4
19.4167	28015	339	6	83	106.88	26.6276	1052.1		21727	231	11	104	98.4	28.2875	768.078		31590	328	4	96	89.31	35.7996	882.411		25992	368	5	71	98.86	28.784	903.001		26062	333	12	78	91.54	27.6485	942.618		35159	373	8	94	102.65	34.3573	1023.33		19.4167
19.4333	28043	338	6	83	106.99	26.5812	1054.99		22243	256	13	99	98.16	28.5008	780.435		31795	329	4	97	89.71	35.854	886.79		26159	369	5	71	98.86	28.8307	907.333		25787	332	12	78	91.64	27.7023	930.86		35275	372	8	95	101.25	34.3255	1027.66		19.4333
19.45	28012	338	6	83	106.76	26.5375	1055.56		20450	172	11	119	99.49	28.6975	712.605		31938	329	4	97	90.41	35.8893	889.904		25874	368	5	70	99.28	28.8939	895.483		25508	332	12	77	91.46	27.7488	919.247		35318	373	8	95	101.2	34.2974	1029.76		19.45
19.4667	28684	391	8	83	107.01	26.4976	1082.51		19770	178	11	111	99.77	28.8551	685.149		31921	329	4	97	90.73	35.9084	888.956		25477	368	6	69	98.82	28.9753	879.266		25388	332	12	76	91.45	27.7586	914.6		35131	373	8	94	101.35	34.2612	1025.39		19.4667
19.4833	28999	336	6	86	106.38	26.4599	1095.96		19162	178	11	108	99.96	29.003	660.691		31806	329	4	97	90.65	35.9161	885.564		25771	378	6	70	98.44	29.0717	886.462		25172	331	12	76	91.37	27.7733	906.339		35676	377	8	96	101.62	34.2715	1040.98		19.4833
19.5	28534	339	6	84	106.32	26.4222	1079.92		18535	175	11	106	99.12	29.1185	636.536		31694	329	4	96	89.84	35.8985	882.879		25461	368	6	69	97.6	29.1468	873.543		25076	331	12	76	90.72	27.8075	901.771		35265	373	8	94	101.23	34.3063	1027.95		19.5
19.5167	28153	338	6	83	106.52	26.3857	1066.98		18113	174	11	104	98.66	29.1935	620.446		31677	328	4	96	89.85	35.8701	883.103		25510	368	6	69	97.57	29.2077	873.4		24985	330	12	76	89.87	27.867	896.579		35285	374	8	94	100.57	34.3772	1026.41		19.5167
19.5333	27837	338	6	82	106.03	26.3447	1056.65		20182	232	11	96	99.2	29.2561	689.838		31411	329	4	96	89.16	35.8617	875.893		25901	390	6	67	98.11	29.2559	885.325		24684	328	12	75	89.31	27.9192	884.122		35316	373	7	95	101.18	34.4297	1025.74		19.5333
19.55	27918	338	6	83	105.36	26.307	1061.24		19304	178	11	109	99.57	29.2947	658.96		31524	329	4	96	88.8	35.8862	878.443		26507	356	6	75	98.42	29.2796	905.305		24850	336	12	76	89.53	27.9559	888.9		35184	373	7	94	101.15	34.4992	1019.85		19.55
19.5667	27950	338	6	83	104	26.266	1064.11		20865	168	11	125	100.28	29.3167	711.711		31181	328	4	95	87.98	35.9398	867.589		26692	378	6	73	98.83	29.3041	910.862		25151	331	12	76	90.06	27.9991	898.278		35019	374	7	94	101.09	34.562	1013.22		19.5667
19.5833	28143	338	6	83	103.15	26.2436	1072.37		20146	176	11	114	99.49	29.3297	686.879		31175	329	4	95	87.22	36.0096	865.742		26715	367	5	73	98.82	29.3033	911.671		25000	330	12	76	90.33	28.0089	892.573		34810	374	7	93	100.24	34.6197	1005.5		19.5833
19.6	28125	338	6	83	103.5	26.2273	1072.36		19158	175	11	109	98.8	29.3531	652.673		31112	328	4	95	87.44	36.0693	862.561		26425	368	6	72	99.39	29.2757	902.627		25147	331	12	76	90.26	28.0399	896.829		34815	374	7	93	98.9	34.6663	1004.29		19.6
19.6167	28165	338	6	83	103.61	26.2152	1074.38		18595	175	11	106	99.11	29.3758	633.003		31202	328	4	95	87.33	36.1122	864.028		25987	368	6	71	99.81	29.203	889.876		25441	331	12	77	89.81	28.0815	905.971		34739	374	7	93	98.52	34.7187	1000.58		19.6167
19.6333	28050	337	6	83	104.12	26.2152	1069.99		18169	174	11	104	98.85	29.3972	618.053		31386	328	4	96	87.74	36.0954	869.529		25655	368	6	70	99.66	29.1389	880.437		25732	332	12	78	89.98	28.1068	915.509		34628	373	7	93	97.9	34.7661	996.029		19.6333
19.65	27974	338	6	83	103.79	26.2305	1066.47		18026	175	11	103	98.9	29.4006	613.117		31583	328	3	96	88.08	36.0318	876.532		25491	368	6	69	98.93	29.0575	877.26		24664	409	23	77	90.29	28.0741	878.531		34763	372	7	93	98.08	34.8008	998.914		19.65
19.6667	27909	337	6	83	103.99	26.2491	1063.24		17988	175	11	103	98.26	29.3985	611.867		31945	329	3	97	88.78	35.9506	888.581		25445	368	6	69	97.91	28.9895	877.73		28319	334	12	85	90.85	28.0252	1010.48		34793	370	7	94	97.66	34.8326	998.864		19.6667
19.6833	27708	337	6	82	104.82	26.2704	1054.72		17825	173	11	103	98.36	29.382	606.663		32307	329	4	98	90.04	35.8602	900.916		25512	368	6	69	98.17	28.9389	881.58		26963	331	12	81	90.7	27.9632	964.23		34713	371	7	94	96.9	34.8636	995.679		19.6833
19.7	27572	337	6	82	105.3	26.2906	1048.74		17848	174	11	103	99.01	29.3621	607.859		32193	329	3	98	90.53	35.7759	899.852		25670	367	6	70	98	28.9295	887.331		26387	330	12	80	90.14	27.9143	945.285		34543	370	7	93	97.68	34.9087	989.524		19.7
19.7167	27207	336	6	81	105.21	26.3004	1034.47		17487	341	28	85	99.44	29.3518	595.773		32193	329	4	98	90.77	35.7077	901.571		25888	368	6	70	98.12	28.9413	894.5		26447	330	12	80	89.97	27.9013	947.878		34488	370	7	93	97.43	34.9279	987.404		19.7167
19.7333	27095	336	6	81	104.68	26.3043	1030.06		20040	175	11	115	99.98	29.3669	682.401		31782	328	4	97	89.72	35.638	891.802		26058	368	6	71	98.07	28.9729	899.391		26445	331	11	80	89.78	27.92	947.169		34267	369	7	93	96.96	34.959	980.206		19.7333
19.75	27137	336	6	81	105.35	26.3043	1031.66		19066	173	11	110	99.43	29.393	648.657		31734	329	4	96	88.46	35.5897	891.663		26394	368	6	72	98.08	28.9982	910.193		26125	331	12	79	90.23	27.9412	934.998		33813	368	7	92	95.47	34.9686	966.953		19.75
19.7667	27111	336	6	81	105.65	26.3015	1030.78		18554	174	11	106	99.49	29.4047	630.987		31618	328	3	96	88.7	35.5751	888.767		26799	368	6	73	99.12	29.0196	923.48		25793	330	12	78	90.29	27.973	922.067		33686	367	7	92	94.71	34.9723	963.22		19.7667
19.7833	27022	335	6	81	106.19	26.2999	1027.46		18390	177	11	104	99.67	29.4068	625.366		31682	328	3	97	88.71	35.6088	889.723		26968	368	6	73	99.56	29.0101	929.608		25504	329	12	77	89.54	28.0138	910.408		33448	367	7	91	95.35	34.976	956.313		19.7833
19.8	26931	335	6	80	106.12	26.2939	1024.23		18254	176	11	103	99.7	29.4034	620.813		31744	328	3	97	88.96	35.6916	889.397		27092	368	6	74	99.91	28.9832	934.748		26016	338	12	79	88.98	28.0252	928.307		33081	364	7	91	95.84	34.9605	946.24		19.8
19.8167	26863	334	6	80	105.3	26.2846	1022.01		21373	262	13	96	99.74	29.3924	727.162		31535	329	3	96	88.85	35.7889	881.139		26925	368	6	73	99.5	28.9492	930.077		25452	329	12	77	87.91	28.0709	906.705		32663	364	7	90	96.59	34.9575	934.363		19.8167
19.8333	26830	334	6	80	105.42	26.2677	1021.41		22596	270	13	95	99.52	29.3586	769.654		31576	328	3	96	88.9	35.864	880.437		30326	304	6	114	99.05	28.8915	1049.65		25307	330	12	77	87.42	28.1581	898.746		32327	363	7	89	96.22	34.9442	925.103		19.8333
19.85	27233	355	6	82	105.12	26.242	1037.76		20107	169	11	119	100.54	29.3036	686.161		31654	328	4	96	89.22	35.8923	881.915		30814	367	6	85	100.14	28.8575	1067.8		25522	337	12	77	87.05	28.2511	903.399		32320	363	7	89	96.02	34.922	925.49		19.85
19.8667	27374	335	6	82	105.54	26.2147	1044.22		19665	179	11	110	100.99	29.2671	671.914		31539	328	4	96	89.33	35.8602	879.5		27716	369	6	75	99.88	28.8291	961.39		25620	337	12	78	87.57	28.2837	905.822		32579	364	7	89	95.96	34.9028	933.421		19.8667
19.8833	26788	335	6	80	105.44	26.1885	1022.89		19175	180	11	107	101.78	29.2424	655.726		31391	328	4	96	89.28	35.8004	876.834		26408	386	7	72	98.84	28.8378	915.743		25325	389	18	79	88.65	28.3033	894.773		33070	364	7	91	95.26	34.8747	948.251		19.8833
19.9	27391	353	7	82	104.76	26.159	1047.1		21209	251	13	98	101.32	29.2149	725.966		31226	328	4	95	88.37	35.7429	873.627		25612	368	6	70	97.35	28.856	887.581		26025	330	12	79	88.77	28.3188	919.002		33546	365	7	92	94.9	34.8496	962.594		19.9
19.9167	26868	336	6	80	105.12	26.1278	1028.33		22846	252	11	100	100.05	29.1928	782.589		31112	328	4	95	88.28	35.7084	871.278		25146	367	6	68	96.24	28.8923	870.335		25703	331	12	78	88.24	28.353	906.536		34002	367	7	93	94.35	34.84	975.948		19.9167
19.9333	26588	336	6	79	105.01	26.0918	1019.02		20236	169	11	120	100.03	29.1598	693.969		30968	328	4	94	88.09	35.7169	867.041		25210	366	6	69	96.38	28.9263	871.525		25680	331	12	77	87.17	28.362	905.438		34115	365	7	93	94.51	34.8429	979.108		19.9333
19.95	26499	336	6	79	105.23	26.0547	1017.05		19919	179	11	111	99.32	29.1344	683.694		31160	328	4	95	87.56	35.7514	871.575		25454	364	6	70	96.25	28.9777	878.4		25504	332	12	77	86.73	28.3432	899.827		34239	368	7	93	95.61	34.8422	982.688		19.95
19.9667	26534	336	6	79	104.69	26.006	1020.3		19514	180	11	108	99	29.1344	669.793		30954	328	4	94	86.84	35.7989	864.664		25815	364	6	71	96.74	29.0559	888.459		25470	333	12	76	87.18	28.3098	899.689		34400	367	7	94	96.18	34.8429	987.288		19.9667
19.9833	26706	336	6	79	104.79	25.9634	1028.6		20945	227	11	101	98.24	29.1467	718.605		30739	328	4	94	85.88	35.831	857.887		26495	393	8	74	96.56	29.1611	908.575		25347	333	12	76	87.16	28.2527	897.153		34291	367	7	93	96.95	34.8178	984.87		19.9833
20	26747	336	6	80	105.77	25.9274	1031.61		23454	246	11	106	97.97	29.1674	804.117		30870	328	4	94	86.03	35.8487	861.12		26982	359	6	75	96.89	29.2733	921.727		25362	333	12	76	87.47	28.2136	898.929		34110	366	7	93	96.81	34.769	981.046		20
20.0167	26637	335	6	79	105.89	25.9039	1028.3		23381	245	13	109	98.82	29.1956	800.84		30903	328	4	94	86.4	35.8571	861.838		26505	374	7	74	97.34	29.384	902.023		25301	331	12	76	87.05	28.225	896.404		33901	361	7	94	96.92	34.6944	977.133		20.0167
20.0333	26467	335	6	79	105.83	25.8695	1023.1		24355	246	11	110	99.2	29.2389	832.965		30969	328	4	94	86.91	35.8556	863.715		24918	355	6	70	96.65	29.482	845.195		25395	333	12	76	86.48	28.2682	898.359		33432	358	7	93	97.58	34.5702	967.077		20.0333
20.05	28375	531	6	57	104.7	25.8569	1097.38		20466	174	11	118	99.3	29.2795	698.987		30877	328	4	94	87.28	35.8303	861.757		24380	355	6	69	95.5	29.5515	825		25641	334	12	77	86.14	28.2951	906.199		33075	354	7	93	97.39	34.4585	959.849		20.05
20.0667	25416	335	6	76	90.86	25.9695	978.688		19730	176	11	112	97.99	29.3009	673.359		30992	328	4	95	87.17	35.7912	865.911		24574	354	6	69	94.17	29.614	829.811		26397	346	12	79	85.56	28.2755	933.563		32788	354	7	93	97.1	34.3772	953.771		20.0667
20.0833						10			19060	174	11	109	97.06	29.3098	650.295		29312	392	10	82	87.92	35.7268	820.448		24825	354	6	70	94.69	29.6519	837.214		25967	334	12	78	85.86	28.1891	921.171		33113	358	7	93	95.81	34.327	964.635		20.0833
20.1						10			20681	235	11	96	97.16	29.3249	705.236		22562	334	21	109	89.29	35.6349	633.143		24961	354	6	71	95.83	29.6914	840.68		25764	335	12	77	85.82	28.1125	916.462		33485	356	7	94	95.15	34.3078	976.019		20.1
20.1167						10			22991	261	13	103	97.39	29.3524	783.274		33106	330	3	100	90.8	35.5468	931.336		24913	359	6	70	96.77	29.723	838.171		26023	335	12	78	86.07	28.066	927.208		33642	356	7	94	94.79	34.2989	980.848		20.1167
20.1333						10			20398	174	11	117	97.55	29.382	694.234		31546	328	3	96	88.44	35.4755	889.233		25445	381	8	73	97.31	29.7499	855.296		26516	335	12	79	86.78	28.0546	945.158		33868	359	7	94	94.19	34.324	986.714		20.1333
20.15						10			22576	262	12	97	96.66	29.4274	767.175		29940	341	4	91	87.38	35.4357	844.911		25233	359	6	70	97.33	29.7436	848.351		26748	334	12	80	87.24	28.0668	953.012		33953	355	7	96	94.35	34.3551	988.297		20.15
20.1667						10			22337	226	11	109	96.56	29.4949	757.318		30098	330	3	91	87.72	35.4311	849.48		25176	360	6	70	97.62	29.6764	848.35		26837	335	12	80	87.83	28.0611	956.378		33628	355	7	95	94.53	34.3639	978.584		20.1667
20.1833						10			20395	174	11	117	96.95	29.5678	689.771		30648	328	3	93	86.01	35.4525	864.48		25022	359	6	70	96.99	29.5452	846.906		26788	335	12	80	87.51	28.013	956.271		33060	356	7	93	95.54	34.3462	962.552		20.1833
20.2						10			21417	226	11	104	97.09	29.6352	722.688		30715	328	4	94	85.96	35.5054	865.08		24926	357	6	70	96.87	29.4211	847.215		26832	336	12	80	87.05	27.9339	960.553		32408	354	7	92	96.53	34.3292	944.036		20.2
20.2167						10			24295	266	11	103	97.36	29.7102	817.733		30689	328	4	94	85.66	35.5437	863.416		24858	354	6	70	96.35	29.3231	847.728		26739	335	12	80	87.19	27.8768	959.184		31899	352	7	91	96.47	34.31	929.73		20.2167
20.2333						10			20263	173	11	117	96.72	29.7652	680.761		30640	327	3	94	86.02	35.5613	861.61		24814	352	6	70	96.38	29.2512	848.308		26605	336	12	79	86.61	27.8801	954.266		31846	351	7	91	95.51	34.2826	928.926		20.2333
20.25						10			19417	176	11	110	96.98	29.8044	651.48		30945	327	4	95	86.79	35.5874	869.55		24839	352	6	71	97.34	29.1871	851.025		25752	410	20	79	86.28	27.9372	921.783		32176	354	7	91	94.05	34.2279	940.051		20.25
20.2667						10			18788	175	11	107	97.09	29.8381	629.664		31171	328	4	95	87.26	35.6065	875.429		24656	354	6	70	97.61	29.1215	846.659		27651	335	12	83	85.66	28.0048	987.365		32250	351	7	92	94.23	34.154	944.253		20.2667
20.2833						10			18356	174	11	106	96.85	29.8904	614.11		31269	328	4	95	88.12	35.6196	877.86		24747	356	6	69	97.84	29.063	851.494		26587	335	12	79	85.37	28.0603	947.496		31906	351	7	91	94.63	34.0793	936.227		20.2833
20.3						10			18112	173	11	104	96.47	29.9407	604.93		31351	328	4	96	88.16	35.6134	880.314		25361	360	6	70	96.9	28.9864	874.928		26282	336	12	78	85.21	28.0847	935.811		31953	353	7	91	94.93	34.0394	938.706		20.3
20.3167						10			17940	173	11	104	96.08	29.9964	598.072		31411	328	4	96	88.89	35.6065	882.169		25878	361	6	72	96.72	28.9026	895.352		26493	363	12	74	84.72	28.1059	942.612		32351	360	7	90	94.66	34.0283	950.708		20.3167
20.3333						10			17893	173	11	104	96.8	30.0631	595.181		31520	328	4	96	89.91	35.5928	885.574		26369	361	6	73	97.73	28.822	914.892		26400	324	12	82	84.42	28.1483	937.888		33158	365	7	91	94.14	34.0276	974.444		20.3333
20.35						10			17884	173	11	103	97.24	30.1092	593.971		31806	329	4	97	90.09	35.5728	894.109		26886	361	6	74	98.14	28.7564	934.958		26182	336	12	78	83.76	28.2013	928.396		33791	367	7	92	94.8	34.0313	992.939		20.35
20.3667						10			17937	174	11	103	97.8	30.1505	594.916		31866	328	4	97	89.97	35.5567	896.201		27056	361	6	75	99.28	28.6979	942.788		26237	336	12	78	83.49	28.2633	928.306		34246	368	7	93	94.9	34.0276	1006.42		20.3667
20.3833						10			17982	173	11	104	97.69	30.2014	595.403		31716	328	4	97	89.25	35.5383	892.444		26809	367	6	73	99.59	28.622	936.657		26340	336	12	78	83.54	28.3196	930.099		34358	368	7	93	94.87	33.9803	1011.12		20.3833
20.4						10			18045	174	11	104	97.67	30.2399	596.728		31818	328	4	97	88.89	35.5253	895.643		26870	447	16	77	100.05	28.569	940.529		26463	337	12	79	83.74	28.3481	933.502		34281	364	7	94	94.43	33.8953	1011.38		20.4
20.4167						10			18132	175	11	104	98.79	30.2489	599.428		31889	328	4	97	88.71	35.5422	897.216		27546	368	6	76	100.64	28.5153	966.008		26448	336	12	79	84.14	28.3783	931.981		33616	363	7	93	94.06	33.8154	994.102		20.4167
20.4333						10			18214	175	11	104	99.17	30.2303	602.508		31674	328	3	97	88.66	35.579	890.245		26616	363	6	74	99.4	28.4576	935.287		26455	336	12	79	84.27	28.4027	931.424		33417	365	7	91	94.95	33.7282	990.773		20.4333
20.45						10			18307	176	11	104	99.79	30.1931	606.33		31509	329	3	96	88.27	35.6234	884.503		25966	356	6	73	98.19	28.4007	914.274		26927	346	12	80	84.68	28.4166	947.58		33323	364	7	92	95.04	33.6683	989.743		20.45
20.4667						10			18354	176	11	104	99.57	30.145	608.858		31483	328	3	96	87.68	35.6694	882.634		25992	363	6	72	96.69	28.3738	916.056		27140	337	12	80	84.54	28.419	954.993		33302	363	7	92	95.61	33.6114	990.794		20.4667
20.4833						10			18396	176	11	105	99.48	30.0776	611.619		31620	328	4	96	88.29	35.7084	885.505		25980	363	6	72	96.39	28.3785	915.48		26975	336	12	80	84.33	28.4027	949.732		33291	361	7	92	95.41	33.5693	991.71		20.4833
20.5						10			18458	176	11	105	100.42	29.9929	615.412		31419	329	3	96	88.36	35.7307	879.329		25993	363	6	72	96.87	28.4189	914.639		26938	337	12	80	83.65	28.4052	948.348		33437	359	7	93	94.79	33.5479	996.696		20.5
20.5167						10			18491	176	11	105	100.51	29.8966	618.498		31595	328	4	96	88.69	35.7445	883.913		26068	363	6	72	96.86	28.4963	914.785		26968	336	12	80	82.83	28.4207	948.887		33535	361	7	93	95.26	33.5242	1000.32		20.5167
20.5333						10			18509	176	11	105	100.67	29.8127	620.843		31335	328	4	95	88.37	35.7291	877.015		26335	363	6	73	96.7	28.6022	920.732		26228	383	18	80	83.1	28.4411	922.188		33844	363	7	93	94.25	33.502	1010.21		20.5333
20.55						10			18552	177	11	105	100.12	29.7267	624.085		31275	328	4	95	87.84	35.6901	876.294		26495	363	6	73	96.53	28.7176	922.604		28834	338	12	85	83.85	28.468	1012.86		34154	362	7	94	93.81	33.4976	1019.6		20.55
20.5667						10			18562	176	11	105	99.97	29.6318	626.422		31307	328	4	95	88.21	35.6433	878.341		26424	363	6	73	97.25	28.8085	917.228		28109	337	12	83	85.04	28.4998	986.289		34295	363	7	95	92.45	33.5235	1023.01		20.5667
20.5833						10			21748	269	13	91	100.67	29.5341	736.37		31205	327	4	95	87.82	35.6196	876.063		26059	363	6	72	97.62	28.8844	902.182		28097	337	12	83	85.32	28.5275	984.91		34694	365	7	95	91.84	33.5678	1033.55		20.5833
20.6						10			19607	168	11	117	101	29.4357	666.096		31164	328	4	95	87.63	35.6357	874.517		25802	364	6	71	97.42	28.9287	891.918		28203	337	12	84	84.64	28.5291	988.569		35102	366	7	96	92.55	33.6218	1044.03		20.6
20.6167						10			19407	175	11	111	101.34	29.3504	661.218		30840	328	4	94	86.65	35.6579	864.886		25826	363	6	71	95.99	28.9721	891.408		28126	337	12	83	84.69	28.5259	985.983		35445	367	7	97	92.58	33.6831	1052.31		20.6167
20.6333						10			19296	179	11	108	100.54	29.2733	659.166		30747	327	4	94	85.8	35.6832	861.667		26206	364	6	72	94.58	29.0014	903.612		27836	338	12	82	84.15	28.5087	976.403		35022	363	6	97	93.09	33.7548	1037.54		20.6333
20.65						10			19112	179	11	107	100.46	29.1997	654.527		30934	328	4	94	85.49	35.7069	866.331		26634	364	6	73	94.8	29.0322	917.395		27575	340	12	81	83.72	28.512	967.137		34689	367	6	95	92.88	33.8088	1026.03		20.65
20.6667						10			19097	179	11	107	100.99	29.1185	655.836		30766	328	4	94	84.99	35.7406	860.813		26618	364	6	73	95.26	29.0551	916.12		27512	342	12	80	83.03	28.534	964.183		34502	365	6	94	93.04	33.8406	1019.55		20.6667
20.6833						10			19038	179	11	106	100.83	29.047	655.421		30537	327	3	93	84.9	35.7759	853.564		26579	374	7	73	96.33	29.0804	913.982		27569	343	12	80	82.37	28.5846	964.472		34219	361	6	95	94.44	33.8494	1010.92		20.6833
20.7						10			19092	180	11	106	100.82	28.9823	658.746		30296	328	3	93	84.05	35.7851	846.61		26218	364	6	72	96.17	29.1231	900.247		27855	344	12	81	82.31	28.6506	972.231		34203	360	7	95	94.55	33.845	1010.58		20.7
20.7167						10			19084	180	11	106	99.97	28.9404	659.425		30258	328	3	92	83.69	35.7628	846.074		25704	364	6	71	95.79	29.1658	881.306		28120	344	12	82	81.74	28.7468	978.195		33870	358	7	95	95.18	33.8561	1000.41		20.7167
20.7333						10			19112	180	11	106	100.41	28.906	661.178		30268	327	3	92	84.41	35.7291	847.152		26711	341	6	84	95.81	29.1698	915.709		28314	345	12	83	81.98	28.8618	981.02		33381	355	7	94	94.72	33.9064	984.505		20.7333
20.75						10			19167	181	11	106	100.4	28.8936	663.365		30501	328	4	93	84.64	35.6786	854.883		27945	365	6	77	95.74	29.131	959.287		28561	347	12	83	82.09	28.9482	986.624		33416	359	7	93	94.04	33.967	983.779		20.75
20.7667						10			23133	269	11	93	100.45	28.8977	800.513		30614	328	3	93	84.99	35.6035	859.86		27313	413	12	75	96.17	29.0646	939.733		28614	343	12	83	82.18	29.0126	986.26		33965	366	7	93	93.19	34.0424	997.727		20.7667
20.7833						10			20661	172	11	120	100.51	28.9094	714.681		30533	327	3	93	84.83	35.4962	860.176		27438	364	6	75	96.2	29.0132	945.706		28693	344	12	83	82.55	29.0811	986.654		34734	370	7	94	91.72	34.1133	1018.19		20.7833
20.8						10			22857	231	11	108	100.1	28.9349	789.947		30802	327	4	94	85.22	35.3637	871.007		26233	365	6	72	96.26	29.0022	904.518		28846	346	12	83	82.21	29.1512	989.529		35229	370	7	95	90.79	34.2065	1029.89		20.8
20.8167						10			20878	184	11	114	100.3	28.9651	720.798		31034	328	4	95	86.16	35.2319	880.85		25705	364	6	71	96.41	29.0006	886.361		28907	346	12	83	81.73	29.183	990.541		35302	372	6	95	90.12	34.2981	1029.27		20.8167
20.8333						10			20435	186	11	110	99.85	28.9926	704.834		31184	328	4	95	86.84	35.143	887.346		25716	365	6	70	95.62	29.014	886.33		29105	348	12	84	81.02	29.1945	996.936		35072	372	6	94	90.49	34.3846	1019.99		20.8333
20.85						10			23836	272	14	104	99.92	29.0188	821.399		31169	328	4	95	87.57	35.0771	888.586		25865	365	6	71	95.2	29.0275	891.052		29426	348	12	85	80.52	29.179	1008.47		34370	372	6	93	91.72	34.4593	997.409		20.85
20.8667						10			21003	185	11	114	99.22	29.0511	722.967		31227	328	4	95	87.53	35.0319	891.388		26225	364	6	72	94.48	29.052	902.692		29601	349	12	85	81.18	29.1618	1015.06		33729	371	6	91	91.75	34.5169	977.172		20.8667
20.8833						10			20574	186	11	111	98.54	29.0807	707.479		31558	327	4	96	88.12	35.0035	901.566		26882	372	6	74	95.04	29.0591	925.08		29849	348	12	86	81.29	29.1537	1023.85		33346	370	6	90	91.65	34.5546	965.022		20.8833
20.9						10			20217	186	11	109	99.41	29.1124	694.448		31628	328	4	97	88.39	34.989	903.942		27635	335	6	86	96.6	29.1152	949.16		28943	338	12	86	81.66	29.1765	991.996		33333	370	6	90	90.55	34.528	965.39		20.9
20.9167						10			19912	185	11	108	99.23	29.1323	683.502		31740	328	4	97	88.56	34.9974	906.924		28130	365	6	77	97.47	29.1958	963.494		28406	339	12	84	81.07	29.2377	971.555		33768	369	6	91	90.15	34.4807	979.33		20.9167
20.9333						10			22238	303	17	88	99.67	29.1736	762.265		31779	328	3	97	88.18	35.0196	907.463		26597	365	6	73	96.95	29.2757	908.502		28364	345	12	82	80.2	29.3176	967.474		33751	363	6	93	89.96	34.4179	980.624		20.9333
20.95						10			20528	173	11	119	98.73	29.2272	702.358		31629	328	3	96	87.37	35.061	902.113		25799	365	6	71	94.89	29.3705	878.398		29009	353	12	82	79.96	29.3902	987.031		34027	367	6	93	89.06	34.3891	989.472		20.95
20.9667						10			23017	238	11	106	98.48	29.2967	785.651		31707	329	3	96	87.63	35.1292	902.583		25853	365	6	71	93.17	29.4456	877.992		28949	339	12	86	79.13	29.4529	982.89		34655	370	6	94	88.51	34.3883	1007.75		20.9667
20.9833						10			20676	184	11	112	99.08	29.3793	703.761		31759	329	3	97	87.62	35.2073	902.056		26345	364	6	72	91.87	29.482	893.597		27593	334	12	83	78.95	29.5019	935.297		35417	370	6	96	87.34	34.3868	1029.96		20.9833
21						10			20180	186	11	109	99.12	29.4563	685.082		32086	328	3	98	87.9	35.3024	908.891		27062	364	6	74	91.33	29.5033	917.253		27048	343	12	79	78.34	29.5622	914.952		35334	394	9	91	87.81	34.4245	1026.42		21
21.0167						10			19817	185	11	107	99.42	29.5485	670.66		32322	329	3	98	88.08	35.3797	913.574		27534	364	6	76	91.58	29.5436	931.978		27557	340	12	82	77.99	29.6258	930.169		38627	343	6	117	88.92	34.4622	1120.85		21.0167
21.0333						10			19482	184	11	106	98.83	29.6462	657.15		32484	329	3	99	88.72	35.4227	917.04		27544	364	6	76	91.96	29.591	930.822		27030	338	12	80	78.08	29.691	910.376		36566	371	6	99	90.39	34.5221	1059.2		21.0333
21.05						10			19350	184	11	105	98.75	29.7453	650.524		33046	328	3	101	90.1	35.4265	932.805		27122	364	6	74	93.39	29.6211	915.632		27110	343	12	79	77.71	29.7432	911.469		34802	368	6	95	90.75	34.5679	1006.77		21.05
21.0667						10			19190	183	11	105	99.35	29.8326	643.255		33392	329	3	102	91.13	35.4035	943.184		26537	364	6	73	94.24	29.6361	895.428		27534	341	12	81	77.47	29.8068	923.749		33343	365	6	91	89.67	34.5983	963.719		21.0667
21.0833						10			20012	179	11	112	99.56	29.9097	669.081		33434	329	3	102	92.58	35.3797	945.004		26098	363	6	72	94.28	29.6274	880.874		31479	388	18	95	77.09	29.8704	1053.85		32338	364	7	89	88.88	34.6153	934.212		21.0833
21.1						10			22088	160	11	138	99.77	29.9764	736.846		33337	329	3	101	92.54	35.3637	942.691		25942	362	6	72	93.8	29.5571	877.692		31544	339	12	93	77.39	29.8875	1055.42		31833	363	7	88	87.76	34.5938	920.193		21.1
21.1167						10			19694	322	37	112	99.4	30.0287	655.839		33062	329	3	101	92.05	35.3683	934.793		26157	362	6	72	92.92	29.4551	888.03		29264	339	12	86	77.35	29.8875	979.137		31607	361	7	87	87.13	34.5894	913.777		21.1167
21.1333						10			23826	175	11	137	99.64	30.0652	792.478		32823	329	3	100	91.68	35.4058	927.052		26194	361	6	72	93.68	29.365	892.015		28579	348	12	82	76.51	29.85	957.42		31468	361	7	87	86.93	34.616	909.059		21.1333
21.15						10			21623	175	11	123	99.62	30.103	718.3		32500	328	3	99	90.08	35.4862	915.848		25748	360	6	72	94.1	29.3152	878.316		27652	335	12	83	76.41	29.8109	927.581		31444	360	7	87	86.55	34.6241	908.153		21.15
21.1667						10			19961	172	11	116	99.16	30.1388	662.303		32319	328	3	98	88.27	35.6188	907.358		25545	361	6	71	94.24	29.3097	871.556		28166	355	13	83	76.26	29.766	946.246		31558	359	7	88	86.93	34.6737	910.143		21.1667
21.1833						10			18899	169	11	112	97.95	30.1718	626.379		31724	328	3	97	86.71	35.7889	886.42		25552	360	6	71	93.4	29.3555	870.433		28559	353	13	83	76.38	29.7122	961.187		31674	354	7	89	86.43	34.7919	910.384		21.1833
21.2						10			18328	169	11	109	95.69	30.1924	607.039		31592	327	3	97	85.33	35.9835	877.958		25758	358	6	72	92.88	29.4219	875.47		27532	337	12	82	76.6	29.6576	928.329		31748	354	7	90	85.89	34.9228	909.092		21.2
21.2167						10			17988	170	11	106	94.67	30.1931	595.765		31327	326	3	96	85.09	36.1781	865.91		25646	353	6	73	93.5	29.4756	870.074		27190	339	12	80	76.15	29.6144	918.135		32012	359	7	89	84.81	35.0255	913.962		21.2167
21.2333						10			18308	160	11	115	94.32	30.1732	606.764		31072	327	3	95	84.4	36.3528	854.734		25175	355	6	71	93.91	29.4962	853.5		27574	339	12	82	75.74	29.5989	931.589		32168	360	7	89	83.97	35.0935	916.636		21.2333
21.25						10			20665	168	11	123	94.52	30.189	684.521		30825	329	3	94	83.93	36.467	845.285		25137	358	6	70	94.39	29.5065	851.915		27140	336	12	81	75.46	29.6274	916.043		32337	362	7	89	84.5	35.1194	920.773		21.25
21.2667						10			19896	174	11	115	94.63	30.2509	657.699		30525	325	3	94	83.12	36.5038	836.215		25570	360	6	71	93.67	29.5223	866.125		27349	345	12	79	75.75	29.6935	921.044		32441	363	7	89	84.68	35.1172	923.793		21.2667
21.2833						10			19301	177	11	109	94.58	30.3851	635.213		30604	326	3	94	83.09	36.4371	839.913		26022	360	6	72	93.41	29.5104	881.79		27264	332	12	82	75.96	29.7775	915.592		32576	364	7	89	85.69	35.0913	928.321		21.2833
21.3						10			18825	176	11	107	95.6	30.5715	615.769		30765	326	3	94	83.77	36.3153	847.164		26141	360	6	73	94.23	29.5001	886.131		27110	337	12	80	75.75	29.872	907.538		32570	364	7	90	86.1	35.024	929.933		21.3
21.3167						10			18599	177	11	105	95.72	30.7401	605.041		30902	327	3	95	84.3	36.195	853.765		26468	360	6	74	94.48	29.4709	898.106		26732	404	17	72	75.13	29.9479	892.618		32817	365	7	90	86.5	34.9339	939.404		21.3167
21.3333						10			18508	178	11	104	95.95	30.8508	599.919		30872	327	3	94	84.74	36.09	855.417		26834	360	6	75	94.9	29.4338	911.674		28842	315	12	94	74.25	30.0196	960.772		32886	367	6	90	88.1	34.8097	944.738		21.3333
21.35						10			18419	177	11	104	95.64	30.9052	595.984		30750	327	3	94	84.52	36.0057	854.031		27065	360	6	75	94.98	29.3927	920.808		28572	341	12	84	73.77	30.0612	950.461		32617	365	6	89	88.68	34.653	941.247		21.35
21.3667						10			18498	178	11	104	95.3	30.9313	598.035		30597	326	3	94	84.81	35.9253	851.684		27095	360	6	75	95.73	29.3476	923.244		28784	349	12	82	73.31	30.0702	957.228		32521	365	6	89	89.31	34.4866	943.003		21.3667
21.3833						10			18566	178	11	105	96.57	30.9354	600.153		30559	327	3	93	84.84	35.8494	852.426		26747	361	6	74	97.27	29.3049	912.714		28845	337	12	86	73.64	30.0286	960.585		32357	364	6	89	88.52	34.3299	942.53		21.3833
21.4						10			18568	178	11	105	97.28	30.9616	599.711		30710	328	3	94	84.73	35.7881	858.106		26746	442	13	76	97.35	29.2409	914.678		28699	341	12	84	74.17	29.965	957.751		32384	363	7	89	87.91	34.1961	947.008		21.4
21.4167						10			18631	178	11	105	98.09	30.9891	601.211		30497	327	3	93	84.19	35.7475	853.122		28904	363	6	80	96.67	29.1832	990.433		28490	344	12	83	74.88	29.9006	952.824		32063	361	6	89	88.21	34.0971	940.344		21.4167
21.4333						10			18703	178	11	105	97.77	30.9974	603.374		30337	327	3	93	83.54	35.7207	849.283		27776	362	6	77	94.6	29.1207	953.822		28385	335	12	85	75.94	29.8574	950.687		31836	360	7	88	87.8	34.0549	934.842		21.4333
21.45						10			18732	178	11	105	97.64	30.9753	604.739		30289	327	3	93	83.8	35.7161	848.049		26994	362	6	75	93.48	29.0891	927.975		27616	329	12	84	76.22	29.8035	926.601		31822	367	7	87	87.79	34.0365	934.938		21.45
21.4667						10			18847	179	11	105	98.67	30.9244	609.453		30173	326	3	93	83.62	35.7322	844.42		26697	363	6	74	92.58	29.0899	917.741		28060	336	12	84	75.86	29.7367	943.616		31645	356	7	89	86.99	34.0409	929.617		21.4667
21.4833						10			18950	180	11	105	98.52	30.855	614.164		30246	326	3	93	83.8	35.7376	846.336		26592	363	6	73	91.97	29.1215	913.139		27809	326	12	85	75.12	29.6975	936.407		31598	361	7	88	86.59	34.0616	927.672		21.4833
21.5						10			19689	196	11	101	98.69	30.7648	639.984		30117	327	3	92	83.48	35.7153	843.251		26783	363	6	74	91.42	29.1753	918.003		28505	336	12	85	74.86	29.6551	961.216		31683	363	7	87	87.24	34.0742	929.825		21.5
21.5167						10			18593	166	11	112	98.33	30.6809	606.012		30117	326	3	92	82.93	35.6609	844.537		27013	363	6	75	90.98	29.2235	924.359		28276	329	12	86	75.39	29.6413	953.94		32051	363	7	88	87.35	34.0749	940.604		21.5167
21.5333						10			19069	178	11	107	98.29	30.5942	623.288		30297	326	4	93	83.29	35.5843	851.414		26995	363	6	74	92.01	29.2733	922.171		28446	336	12	85	75.68	29.6445	959.569		32588	365	7	89	87.7	34.0727	956.426		21.5333
21.55						10			19218	183	11	105	99.1	30.511	629.872		30353	326	3	93	83.37	35.497	855.087		26556	362	6	73	93.03	29.2978	906.416		28517	331	12	86	75.78	29.6845	960.67		33105	364	7	91	87.08	34.0527	972.169		21.55
21.5667						10			19226	184	11	105	99.18	30.4036	632.358		30262	327	3	93	84.16	35.4219	854.331		26036	362	6	72	93.52	29.301	888.571		28754	340	12	85	75.62	29.7448	966.689		33638	365	6	92	86.96	34.0113	989.023		21.5667
21.5833						10			19296	185	11	104	99.34	30.2901	637.039		30397	328	3	93	83.75	35.3614	859.611		26021	379	6	69	92.62	29.2915	888.347		29737	342	12	89	75.38	29.8044	997.74		33591	365	6	92	88.03	33.9648	988.996		21.5833
21.6						10			19276	185	11	104	98.73	30.1732	638.845		30370	327	3	93	83.52	35.2763	860.918		26100	346	6	76	91.5	29.3176	890.251		29985	362	12	85	75.94	29.8655	1004		33400	365	6	92	88.9	33.9012	985.216		21.6
21.6167						10			19395	187	11	104	98.87	30.0686	645.025		30396	327	3	93	83.74	35.1744	864.151		26252	360	5	73	91.94	29.3429	894.664		29619	329	12	91	75.85	29.9169	990.043		33230	364	6	91	89.79	33.8221	982.494		21.6167
21.6333						10			19355	186	11	104	99.48	29.9854	645.481		30409	327	3	93	83.56	35.0671	867.165		26226	360	5	73	92.18	29.3903	892.336		28900	335	12	86	76.32	29.9193	965.931		32904	364	6	90	89.54	33.743	975.136		21.6333
21.65						10			19394	186	11	104	99.47	29.8939	648.762		30481	327	3	93	83.49	34.9813	871.351		26072	361	6	72	92.84	29.4472	885.382		28895	341	12	85	75.84	29.8989	966.422		32841	365	7	90	89.47	33.6765	975.191		21.65
21.6667						10			19462	187	11	104	99.73	29.8216	652.613		30566	327	3	93	83.49	34.9223	875.257		26257	361	6	73	92.3	29.5152	889.61		30754	367	13	88	75.36	29.8663	1029.72		32614	364	7	90	89.35	33.6247	969.941		21.6667
21.6833						10			19434	187	11	104	99.42	29.7549	653.136		30561	331	4	93	83.98	34.8924	875.863		26638	360	6	74	91.52	29.5879	900.301		32439	374	13	93	75.21	29.8508	1086.7		32574	363	7	90	88.56	33.5856	969.881		21.6833
21.7						10			19488	188	11	104	99.96	29.7006	656.149		30872	327	3	94	85.8	34.8878	884.893		26757	360	5	74	91.79	29.663	902.034		31009	333	12	94	74.84	29.8777	1037.86		32519	361	7	90	87.83	33.5656	968.819		21.7
21.7167						10			19484	188	11	104	100.25	29.6552	657.019		31012	327	3	95	86.35	34.9093	888.359		26440	358	5	74	91.86	29.6978	890.303		29791	335	12	89	74.29	29.9218	995.629		32546	361	7	90	86.71	33.5501	970.072		21.7167
21.7333						10			19459	188	11	104	100.25	29.6118	657.136		31112	327	3	95	86.98	34.9085	891.244		26018	353	5	74	92.12	29.7033	875.93		29265	339	12	86	73.43	29.9674	976.56		32768	363	7	90	86.54	33.5419	976.926		21.7333
21.75						10			19517	189	11	103	100.11	29.5753	659.908		31048	327	3	95	86.82	34.8671	890.466		25931	360	6	74	91.29	29.6733	873.885		29867	346	12	88	73.36	30.0017	995.511		32960	364	7	91	86.9	33.5678	981.893		21.75
21.7667						10			19546	189	11	104	99.61	29.5485	661.488		31195	327	4	95	87.11	34.802	896.356		26007	352	6	74	90.87	29.6377	877.498		28799	337	12	85	74.22	30.0294	959.027		33381	365	7	92	86.91	33.6314	992.555		21.7667
21.7833						10			19650	189	11	104	100.27	29.5231	665.581		31247	327	4	96	87.55	34.7469	899.276		25445	351	6	73	91.71	29.6029	859.544		28498	340	12	84	74.57	30.0612	947.999		33421	365	6	92	87.18	33.6972	991.804		21.7833
21.8						10			19686	189	11	104	100.56	29.4983	667.361		31247	327	4	96	87.92	34.7461	899.295		25496	376	6	69	92.03	29.5555	862.649		28514	335	12	85	74.89	30.0857	947.76		33368	365	6	91	87.02	33.7585	988.432		21.8
21.8167						10			19754	189	11	104	101.11	29.4852	669.963		31228	327	4	95	87.74	34.8013	897.324		25754	342	6	76	92.22	29.5183	872.475		27819	334	12	83	74.21	30.1215	923.558		33344	364	6	92	87.63	33.7947	986.662		21.8167
21.8333						10			19849	190	11	105	100.89	29.4852	673.185		31157	327	4	95	87.14	34.8779	893.317		25527	356	6	72	91.82	29.4701	866.2		27843	340	12	82	73.24	30.155	923.33		33420	365	6	92	88.17	33.7837	989.236		21.8333
21.85						10			22877	257	12	101	100.55	29.4838	775.916		31178	327	4	95	87.47	34.9737	891.471		25905	359	6	72	91.48	29.4385	879.97		28536	340	12	84	72.61	30.1949	945.059		33566	365	6	92	88.23	33.7593	994.275		21.85
21.8667						10			23902	252	11	106	101.76	29.4777	810.851		31161	327	4	95	87.17	35.0779	888.338		26261	360	6	73	91.74	29.41	892.926		28419	338	12	84	71.26	30.2308	940.068		33690	365	6	92	88.08	33.7304	998.801		21.8667
21.8833						10			21361	191	11	112	101.58	29.4735	724.752		31333	328	4	96	87.13	35.1706	890.887		26421	360	6	73	91.92	29.4037	898.56		28494	339	12	84	70.75	30.2544	941.812		33768	363	6	93	87.38	33.6957	1002.15		21.8833
21.9						10			21298	199	11	109	101.63	29.4584	722.986		32824	424	3	82	86.58	35.2549	931.049		26574	360	6	74	92.19	29.3911	904.152		28845	347	12	83	70.3	30.3009	951.951		33710	364	6	93	87.47	33.6839	1000.78		21.9
21.9167						10			20689	192	11	107	100.78	29.4426	702.69		30792	327	3	94	85.41	35.3269	871.631		26713	360	6	74	92.08	29.3863	909.028		28874	336	12	86	70.38	30.3751	950.58		33771	366	6	92	87.51	33.6868	1002.5		21.9167
21.9333						10			20371	191	11	106	100.31	29.4267	692.261		30843	327	3	94	85.37	35.3782	871.808		26979	360	6	75	92.56	29.38	918.278		29020	341	12	85	70.8	30.4452	953.187		33813	365	6	93	87.06	33.7112	1003.02		21.9333
21.95						10			20188	191	11	106	100.97	29.4137	686.347		30732	327	3	94	85.07	35.4158	867.749		26898	361	6	75	93.22	29.3911	915.176		29254	342	12	86	70.53	30.495	959.305		33466	361	6	93	85.99	33.7563	991.4		21.95
21.9667						10			20068	191	11	105	100.6	29.4247	682.012		31038	326	3	95	85.03	35.4564	875.386		26638	361	6	74	93.68	29.3689	907.013		29546	345	12	86	70.33	30.4762	969.477		33360	363	6	92	84.62	33.7896	987.287		21.9667
21.9833						10			22091	274	14	92	100.7	29.4364	750.466		31098	327	3	95	84.7	35.4931	876.169		26632	361	6	74	92.99	29.3191	908.349		29688	335	12	89	69.47	30.398	976.645		33019	360	6	92	84.35	33.8117	976.554		21.9833
22						10			20643	174	11	119	99.79	29.4515	700.915		31061	327	3	95	84.93	35.5138	874.617		26826	361	6	74	91.47	29.2551	916.968		28436	327	12	87	69.13	30.305	938.327		32171	356	6	90	84.3	33.8384	950.726		22
22.0167						10			20942	191	11	109	99.32	29.49	710.138		30972	329	3	95	86.26	35.5046	872.337		27417	361	6	76	90.84	29.1974	939.021		28771	336	11	86	69.56	30.2145	952.225		31240	352	6	89	84.32	33.8945	921.682		22.0167
22.0333						10			20613	191	11	108	99.82	29.5389	697.826		31468	326	3	96	86.56	35.4778	886.977		27804	365	6	77	90.29	29.1595	953.515		27722	324	11	86	70.11	30.1297	920.089		30342	351	6	86	84.16	33.9485	893.766		22.0333
22.05						10			20268	190	11	107	96.34	29.7074	682.253		31167	327	3	95	87.1	35.438	879.48		27507	367	6	76	86.61	29.1476	943.713		28485	348	12	82	70.66	30.0237	948.751		31147	454	6	72	83.85	33.984	916.52		22.05
22.0667	28202	516	16	75	68.73	26.0732	1081.65		27339	239	12	127	58.59	29.8808	914.935		12065	310	3	39	5.83	35.6962	337.991		24820	360	6	69	47.53	29.1761	850.697		27783	345	12	81	69.6	29.8941	929.382		25021	346	5	72	39.84	34.5081	725.077		22.0667
22.0833	31703	435	13	89	54.73	26.1492	1212.39		21916	311	14	83	47.61	29.9076	732.79		11469	308	3	37	4.99	35.6885	321.364		23378	360	5	65	34.24	29.1911	800.861		26137	312	11	84	59.99	29.9047	874.011		23183	346	5	67	30.25	34.5694	670.621		22.0833
22.1	40401	543	25	91	45.73	26.2054	1541.7		25355	366	9	81	40.15	29.9186	847.465		10956	304	3	36	4.07	35.6809	307.055		21864	359	5	61	24.92	29.2883	746.509		24945	345	11	72	42.38	29.9226	833.651		22508	447	5	54	23.54	34.6012	650.497		22.1
22.1167	47381	614	30	89	40.15	26.2469	1805.2		26006	233	9	111	36.92	29.92	869.184		10549	304	3	35	3.28	35.6686	295.75		20182	356	5	57	18.36	29.6116	681.557		23842	320	11	75	30.37	29.9454	796.182		19659	349	5	56	18.38	34.6153	567.929		22.1167
22.1333	46350	478	25	125	36.17	26.2775	1763.87		20795	177	8	119	37.69	29.9173	695.084		10027	299	3	34	2.72	35.6602	281.182		17464	433	8	45	13.45	29.8116	585.813		21395	342	10	63	22.35	30.1093	710.578		18228	354	5	51	14.51	34.6197	526.521		22.1333
22.15	36842	292	6	131	33.05	26.3021	1400.73		23136	337	10	77	38.59	29.909	773.546		10825	389	5	36	2.62	35.6533	303.619		21435	493	23	78	10.15	29.9159	716.508		21466	339	11	68	16.64	30.3466	707.361		18553	466	5	42	11.49	34.6182	535.932		22.15
22.1667	26874	327	6	82	29.55	26.3212	1021		21314	294	10	86	39.42	29.9001	712.841		11241	413	6	37	2.21	35.641	315.395		27836	332	7	93	8.03	29.9752	928.635		18414	314	10	59	12.47	30.486	604.015		16873	363	5	46	9.33	34.613	487.475		22.1667
22.1833	19242	320	6	60	24.88	26.3359	730.636		17722	175	8	102	40.13	29.8884	592.94		10080	297	3	34	1.97	35.6318	282.893		23518	356	8	77	6.28	30.0092	783.693		17159	337	10	51	9.51	30.557	561.542		16232	356	5	46	7.5	34.6093	469.006		22.1833
22.2	15961	315	6	51	20.74	26.3485	605.765		15854	189	8	84	40.52	29.876	530.66		9049	292	3	31	1.58	35.6249	254.008		18754	348	5	54	4.51	30.0282	624.547		16585	337	10	49	7.2	30.5969	542.048		15384	347	5	44	6.07	34.602	444.599		22.2
22.2167	13871	313	6	44	17.37	26.3616	526.182		15171	247	9	71	41.12	29.865	507.986		8569	291	3	29	1.31	35.6157	240.596		15373	344	5	45	3.23	30.0353	511.832		16058	336	10	48	5.36	30.6165	524.489		14557	341	5	43	4.65	34.596	420.771		22.2167
22.2333	12817	416	6	34	14.9	26.3687	486.068		15983	332	9	59	41.89	29.8498	535.447		8203	290	3	28	0.71	35.6096	230.359		14119	356	5	41	2.18	30.0361	470.068		15440	333	10	46	3.78	30.6254	504.156		13906	340	5	41	3.56	34.5857	402.074		22.2333
22.25	11689	310	6	38	12.91	26.3775	443.144		20793	425	10	60	42.62	29.8361	696.908		7954	289	3	28	0.65	35.6012	223.42		13416	336	5	40	1.51	30.0345	446.687		15067	368	11	46	2.85	30.6246	491.99		13653	342	5	40	2.93	34.5776	394.851		22.25
22.2667	11073	309	6	36	11.16	26.3873	419.634		18734	245	9	91	43.18	29.8237	628.158		7686	287	3	27	0.24	35.5966	215.92		12360	331	5	37	0.09	30.0274	411.625		18255	318	11	64	1.65	30.6246	596.089		13468	339	5	40	2.14	34.5709	389.576		22.2667
22.2833	10572	307	6	34	10.15	26.3938	400.548		25632	395	12	76	43.41	29.8134	859.748		7353	285	3	26	-0.01	35.5912	206.596		11890	334	5	36	-0.44	30.0226	396.035		16338	305	10	56	0.37	30.6165	533.634		13164	337	5	39	1.39	34.562	380.88		22.2833
22.3	10076	308	6	33	9.41	26.3988	381.685		19229	268	12	95	43.97	29.8017	645.232		7083	283	3	25	-0.01	35.5851	199.044		11605	335	5	35	-1.09	30.0147	386.644		16492	333	10	49	-0.77	30.6042	538.88		13047	337	5	39	0.87	34.5569	377.552		22.3
22.3167	9777	304	6	32	8.67	26.4053	370.266		15948	183	8	87	44.44	29.7907	535.335		6813	282	3	24	-0.01	35.5843	191.461		11374	336	5	34	-1.99	30.0013	379.117		15070	332	10	45	-0.7	30.5928	492.599		12844	335	5	38	0.12	34.5495	371.757		22.3167
22.3333	9380	302	6	31	8.08	26.4113	355.151		12452	172	8	73	45.17	29.7804	418.128		6626	282	3	24	-0.01	35.5805	186.226		11069	335	5	33	-1.4	29.9902	369.087		14577	332	10	44	-1.32	30.5822	476.649		12776	339	5	38	-0.3	34.5413	369.876		22.3333
22.35	9003	301	6	30	7.35	26.4179	340.792		11224	405	19	59	45.62	29.7707	377.015		6404	285	4	22	-0.01	35.5736	180.021		10908	335	5	33	0.28	29.9799	363.843		14399	331	10	43	-1.33	30.57	471.017		12877	343	5	38	-0.66	34.5384	372.832		22.35
22.3667	8637	300	6	29	6.68	26.425	326.85		11882	238	8	57	46.05	29.7625	399.228		6492	311	4	21	-0.01	35.5728	182.499		10547	332	5	32	-1.33	29.9665	351.96		14325	330	10	43	-1.33	30.561	468.734		12963	345	5	38	-1.29	34.5302	375.41		22.3667
22.3833	8303	299	6	28	6.2	26.4293	314.158		9375	149	8	63	46.6	29.7535	315.089		6700	322	5	21	-0.01	35.5675	188.374		10619	438	7	33	-1.33	29.9562	354.484		13535	305	10	44	-1.33	30.548	443.073		12981	345	5	38	-1.31	34.5243	375.996		22.3833
22.4	7998	298	6	27	5.91	26.4359	302.543		7874	135	8	58	46.7	29.7411	264.751		6504	416	6	22	-0.01	35.5636	182.883		13484	348	7	42	-1.33	29.9459	450.278		13010	317	10	41	-1.33	30.5415	425.978		12940	347	5	37	-1.31	34.5236	374.816		22.4
22.4167	7721	297	6	26	5.45	26.4414	292.005		6942	140	8	50	46.96	29.7322	233.484		7275	334	5	22	-0.01	35.5621	204.572		11508	327	5	35	-1.33	29.9325	384.465		13287	324	10	41	-1.04	30.5276	435.245		12869	350	5	37	-1.77	34.5169	372.831		22.4167
22.4333	7457	296	6	25	5.25	26.4457	281.974		6168	138	8	45	47.36	29.7267	207.49		7209	338	5	21	-0.01	35.5583	202.738		10247	342	5	31	-1.33	29.9246	342.427		12636	300	10	42	-0.7	30.517	414.064		12785	349	5	37	-1.97	34.514	370.43		22.4333
22.45	7232	295	6	25	5.25	26.4512	273.409		5698	137	8	41	47.85	29.7219	191.711		7187	341	5	21	-0.01	35.5544	202.141		9427	326	5	29	-1.33	29.9159	315.117		12284	312	10	39	-0.67	30.508	402.648		12553	347	5	36	-1.97	34.5103	363.747		22.45
22.4667	7022	294	6	24	4.65	26.455	265.432		5309	136	8	39	48.15	29.7129	178.676		7174	342	5	21	-0.01	35.5552	201.771		8869	325	5	27	-1.33	29.9048	296.574		11903	298	10	40	-0.67	30.4991	390.274		12103	343	6	35	-2.57	34.5096	350.714		22.4667
22.4833	6837	293	6	23	4.59	26.4572	258.417		4855	133	8	36	48.68	29.7012	163.461		7114	343	5	21	-0.01	35.5521	200.1		8490	323	5	26	-1.33	29.8977	283.968		11558	305	10	38	-0.67	30.4901	379.074		12036	365	6	33	-2.63	34.5088	348.78		22.4833
22.5	6492	329	6	23	3.97	26.461	245.342		4500	133	8	34	49.08	29.6944	151.544		7071	345	5	21	-0.01	35.5483	198.912		8295	284	5	32	-1.33	29.8859	277.556		11242	298	10	38	-0.67	30.4811	368.818		12596	384	6	33	-2.63	34.5066	365.032		22.5
22.5167	6926	291	6	24	3.94	26.4643	261.711		4251	132	8	32	49.44	29.6909	143.175		6982	346	5	20	-0.01	35.5452	196.426		8901	341	6	26	-1.33	29.874	297.951		11044	303	10	36	-0.67	30.4746	362.4		13021	395	6	33	-2.63	34.5007	377.413		22.5167
22.5333	6509	288	6	23	3.94	26.4676	245.924		4039	132	8	31	49.99	29.6875	136.051		6870	346	5	20	-0.01	35.5429	193.287		8776	367	6	24	-1.33	29.8732	293.775		10987	299	10	37	-0.67	30.4681	360.607		13384	394	6	34	-1.88	34.4992	387.951		22.5333
22.55	6301	288	6	22	3.81	26.4703	238.04		3770	126	8	30	50.22	29.682	127.013		6721	346	5	19	-0.01	35.5406	189.107		9043	372	6	24	-1.05	29.8661	302.785		12139	318	13	46	-0.67	30.4599	398.524		12876	387	6	33	-2.43	34.4985	373.234		22.55
22.5667	6099	285	6	21	3.28	26.4752	230.366		3614	127	8	29	50.65	29.6779	121.774		6585	345	5	19	-0.01	35.5399	185.285		9106	374	6	24	-0.8	29.8582	304.975		14762	337	12	44	-0.67	30.455	484.715		12204	385	6	32	-2.63	34.4962	353.778		22.5667
22.5833	5922	283	6	21	3.28	26.478	223.658		3429	126	8	27	50.65	29.6751	115.551		6415	346	5	19	-0.01	35.5368	180.517		8981	373	6	24	-0.67	29.8527	300.844		13680	344	12	40	-0.67	30.4493	449.271		11537	385	6	30	-2.99	34.4955	334.449		22.5833
22.6	5785	282	6	21	3.28	26.4851	218.425		3281	125	8	26	51.07	29.6723	110.574		6261	346	5	18	-0.01	35.5345	176.195		8793	372	6	24	-0.67	29.8471	294.601		13048	339	12	38	-0.67	30.4436	428.596		11008	387	6	28	-3.3	34.4962	319.107		22.6
22.6167	5679	281	6	20	2.72	26.4845	214.427		3165	124	8	25	51.31	29.6703	106.672		6022	345	5	17	-0.01	35.533	169.476		8547	372	6	23	-0.67	29.8424	286.405		12839	354	12	36	-0.67	30.4387	421.798		10629	393	6	27	-3.3	34.4977	308.107		22.6167
22.6333	5600	281	6	20	2.62	26.4845	211.444		3043	121	8	25	51.73	29.6682	102.568		5859	345	5	17	-0.01	35.5338	164.885		7773	454	8	21	-0.6	29.8353	260.53		12388	341	12	36	-0.67	30.4346	407.036		10274	393	6	26	-3.29	34.4903	297.881		22.6333
22.65	5487	279	6	20	2.62	26.4883	207.148		2983	123	8	24	51.97	29.6655	100.555		5638	344	5	16	-0.01	35.5307	158.68		8773	351	6	26	0.3	29.8313	294.087		12568	374	12	34	-0.67	30.4322	412.984		9864	393	6	25	-3.29	34.4881	286.012		22.65
22.6667	5397	279	6	19	2.62	26.4911	203.729		2893	119	8	24	52.51	29.6586	97.5434		5445	343	5	16	-0.01	35.5353	153.228		7907	369	6	21	-0.01	29.8226	265.134		13069	379	12	34	-0.21	30.4257	429.539		9401	391	6	24	-3.29	34.4874	272.592		22.6667
22.6833	5294	278	6	19	2.62	26.4938	199.82		2870	121	8	24	52.74	29.6565	96.7747		5229	342	5	15	-0.01	35.5292	147.175		7571	373	7	20	-0.01	29.8163	253.921		13178	381	12	35	-0.01	30.4224	433.167		8802	390	6	23	-3.29	34.4866	255.229		22.6833
22.7	5208	277	6	19	2.62	26.4943	196.57		2989	133	8	22	53.28	29.6538	100.797		5027	340	5	15	-0.01	35.5246	141.508		7029	402	8	20	-0.01	29.8108	235.787		13019	384	12	34	-0.01	30.4183	427.998		8368	390	6	21	-3.88	34.4815	242.681		22.7
22.7167	5104	276	6	19	2.62	26.4965	192.629		3908	206	8	19	53.28	29.6503	131.803		4817	339	5	14	-0.01	35.5246	135.596		7413	374	7	20	-0.01	29.8092	248.682		12797	383	13	33	-0.01	30.4134	420.768		7954	390	6	20	-3.95	34.4822	230.67		22.7167
22.7333	4953	275	7	18	2.62	26.4982	186.919		5353	258	9	21	53.63	29.6483	180.55		4644	338	5	14	-0.01	35.5223	130.735		6858	370	7	19	-0.01	29.806	230.088		12315	382	13	32	-0.01	30.4102	404.963		7564	390	6	19	-3.95	34.4792	219.378		22.7333
22.75	4830	275	7	18	2.62	26.4856	182.363		7040	287	9	24	53.94	29.6455	237.473		4466	338	5	13	-0.01	35.52	125.732		6531	370	7	18	-0.01	29.8037	219.134		11667	381	13	31	-0.01	30.4077	383.685		7225	390	6	19	-3.95	34.4763	209.564		22.75
22.7667	5091	308	8	17	2.62	26.4343	192.591		7619	261	9	29	53.94	29.6435	257.021		4313	339	5	13	-0.01	35.5177	121.433		6251	369	7	17	0.33	29.8005	209.762		11162	382	13	29	0.06	30.4053	367.107		6888	390	6	18	-3.95	34.4733	199.807		22.7667
22.7833	5310	306	8	17	2.62	26.4293	200.913		7919	243	10	33	53.94	29.6421	267.154		4187	339	5	12	-0.01	35.5161	117.89		5994	368	7	16	0.64	29.795	201.175		10619	383	13	28	0.49	30.4045	349.258		6580	389	6	17	-3.95	34.4711	190.884		22.7833
22.8	5444	309	7	18	3.17	26.425	206.017		8357	260	10	32	54.08	29.6407	281.943		4054	339	5	12	-0.01	35.5161	114.145		5764	368	7	16	0.64	29.7934	193.466		10072	382	13	26	0.64	30.4037	331.276		6275	389	6	16	-3.95	34.4711	182.036		22.8
22.8167	5456	309	7	18	3.58	26.4179	206.527		7985	225	10	36	54.59	29.64	269.399		3941	339	5	12	-0.01	35.5154	110.966		5534	368	7	15	0.64	29.791	185.761		9536	383	13	25	0.64	30.3963	313.722		6033	389	6	15	-3.95	34.4689	175.027		22.8167
22.8333	5404	310	7	17	3.94	26.4124	204.601		7834	231	10	34	54.6	29.638	264.323		3815	339	5	11	-0.01	35.5146	107.421		5302	367	7	14	0.64	29.7879	177.992		9097	383	13	24	0.64	30.398	299.264		5779	390	6	15	-3.95	34.4674	167.666		22.8333
22.85	5353	311	7	17	4.28	26.4091	202.695		7553	230	10	33	54.91	29.6366	254.854		3688	339	5	11	-0.01	35.5108	103.856		5085	367	7	14	0.64	29.7839	170.73		8358	438	14	24	0.64	30.3971	274.96		5573	389	6	14	-3.95	34.4667	161.692		22.85
22.8667	5307	314	7	17	4.59	26.396	201.053		7318	231	10	32	55.26	29.6331	246.953		3607	340	5	11	-0.01	35.5123	101.57		4878	366	7	13	0.65	29.78	163.801		8522	381	13	22	0.64	30.3922	280.4		5376	388	6	14	-3.95	34.4667	155.977		22.8667
22.8833	5273	317	7	17	4.59	26.3884	199.823		7043	231	10	31	55.26	29.6318	237.684		3500	339	5	10	-0.01	35.5108	98.5617		4806	309	8	22	0.65	29.78	161.384		7907	380	13	21	0.64	30.3914	260.172		5128	387	6	13	-3.95	34.4637	148.794		22.8833
22.9	5207	318	7	16	4.59	26.3911	197.301		6887	238	10	29	55.61	29.6352	232.393		3392	339	5	10	-0.01	35.5115	95.5183		5047	392	8	14	0.65	29.7792	169.481		7433	379	13	20	0.64	30.389	244.595		4951	389	6	13	-3.95	34.4585	143.68		22.9
22.9167	5056	311	7	16	4.47	26.3988	191.524		6512	229	10	29	55.92	29.6269	219.8		3295	339	5	10	-0.01	35.5085	92.7948		4861	364	7	13	1.07	29.7768	163.248		7021	379	13	19	0.64	30.3874	231.05		4796	389	6	12	-3.95	34.4608	139.173		22.9167
22.9333	4914	317	7	15	4.1	26.3988	186.145		6211	229	10	27	55.92	29.6249	209.655		3197	339	5	9	-0.01	35.5062	90.0407		4343	363	7	12	1.3	29.7776	145.848		6626	377	13	18	0.64	30.3833	218.08		4647	390	6	12	-3.95	34.4563	134.866		22.9333
22.95	4770	312	7	15	3.93	26.3977	180.698		6280	243	10	27	55.91	29.6269	211.969		3092	338	5	9	-0.01	35.5046	87.0872		4072	363	7	11	1.3	29.7768	136.751		6333	377	13	17	0.64	30.3808	208.454		4511	390	6	12	-3.95	34.4571	130.917		22.95
22.9667	4631	316	7	15	3.94	26.3922	175.468		5677	220	10	26	56.45	29.6256	191.625		3003	338	5	9	-0.01	35.5016	84.5878		3882	362	7	11	1.3	29.7721	130.391		5981	374	13	16	0.8	30.3784	196.883		4383	390	6	11	-3.95	34.4549	127.21		22.9667
22.9833	4475	311	7	14	3.94	26.3857	169.6		5523	229	10	24	56.57	29.6249	186.431		2919	338	5	9	-0.01	35.5039	82.2164		3687	361	7	10	1.3	29.7721	123.841		5693	374	13	15	0.66	30.3759	187.418		4234	390	6	11	-3.95	34.4475	122.912		22.9833
23	4337	314	7	14	3.81	26.3758	164.431		5407	251	10	23	56.67	29.6214	182.537		2830	338	5	8	-0.01	35.5008	79.7165		3585	361	7	10	3.36	29.7721	120.415		5376	373	13	14	0.78	30.3719	177.006		4060	389	6	10	-3.95	34.4475	117.861		23
23.0167	4175	313	7	13	3.28	26.3687	158.332		5236	230	10	23	57.23	29.6159	176.797		2747	337	5	8	-0.01	35.4977	77.3852		3427	361	7	9	21.72	29.7713	115.111		5144	372	13	14	-1.5	30.3759	169.345		3920	389	6	10	-3.95	34.443	113.811		23.0167
23.0333	7174	508	5	15	3.28	26.3616	272.138		5060	232	10	22	57.23	29.6132	170.87		2658	336	5	8	-0.01	35.4993	74.8748		3301	359	7	9	39.27	29.7697	110.885		4896	370	13	13	-3.14	30.3743	161.189		3740	389	6	10	-3.95	34.4408	108.592		23.0333
23.05	4466	346	7	13	3.28	26.348	169.501		4845	240	10	20	57.23	29.6146	163.602		2577	336	5	8	-0.01	35.4931	72.6056		3161	360	7	9	40.94	29.7689	106.185		4705	371	13	13	-3.31	30.3686	154.93		3637	389	6	9	-3.95	34.4408	105.601		23.05
23.0667	3776	312	7	12	3.06	26.3403	143.354		4554	229	10	20	57.86	29.6125	153.786		2487	334	5	7	-0.01	35.4947	70.0668		3027	359	7	8	28.82	29.7681	101.686		4546	377	13	12	-2.75	30.3678	149.698		3510	388	6	9	-3.95	34.4378	101.923		23.0667
23.0833	3645	312	7	12	2.62	26.3359	138.404		4367	228	10	19	57.89	29.6097	147.485		2393	333	5	7	-0.01	35.4954	67.4171		2892	359	7	8	2.16	29.7697	97.1458		4400	378	13	12	-2.65	30.3662	144.898		3326	387	6	9	-3.87	34.4401	96.5736		23.0833
23.1	3552	312	7	11	2.62	26.3321	134.892		4105	216	10	19	57.89	29.6084	138.643		2312	332	5	7	-0.01	35.4924	65.1407		2865	358	7	8	-2.19	29.7689	96.2414		4374	381	13	11	-2.65	30.3637	144.054		2980	447	6	7	-3.95	34.4371	86.5346		23.1
23.1167	3445	312	7	11	2.62	26.3316	130.832		4094	227	10	18	58.25	29.6084	138.272		2225	330	5	7	-0.01	35.4893	62.6949		2696	358	7	8	-2.65	29.7657	90.574		4209	383	13	11	-2.65	30.3645	138.616		3603	439	6	8	-3.95	34.4356	104.63		23.1167
23.1333	3352	312	7	11	2.62	26.3294	127.31		3953	227	10	18	58.55	29.6077	133.513		2148	329	5	7	-0.01	35.487	60.5292		2574	356	7	7	-2.65	29.7642	86.4799		4108	384	13	11	-2.65	30.3629	135.297		2945	385	6	8	-3.95	34.4349	85.5237		23.1333
23.15	3258	312	7	10	2.62	26.3278	123.748		3830	226	10	17	58.55	29.607	129.361		2056	327	5	6	-0.01	35.4832	57.9429		2568	356	7	7	-2.65	29.7657	86.2737		3984	385	13	10	-2.65	30.3596	131.227		2861	384	6	7	-3.95	34.4319	83.0915		23.15
23.1667	3175	312	7	10	2.68	26.3294	120.588		3820	236	10	16	58.55	29.6029	129.042		1984	327	5	6	-0.01	35.4794	55.9198		2402	356	7	7	-2.65	29.7649	80.699		3885	386	13	10	-2.65	30.3556	127.983		2695	384	6	7	-2.8	34.4275	78.2804		23.1667
23.1833	3052	311	7	10	2.89	26.3316	115.906		3622	224	10	16	58.55	29.6008	122.362		1921	325	5	6	-0.01	35.4794	54.1442		2286	355	7	6	-2.65	29.7649	76.8018		3763	385	13	10	-2.65	30.3556	123.964		2725	385	6	7	-1.64	34.4238	79.1603		23.1833
23.2	2972	312	7	10	2.19	26.3354	112.852		3418	211	10	16	58.55	29.6008	115.47		1839	324	5	6	-0.01	35.474	51.8408		2203	354	7	6	-2.65	29.7642	74.0152		3619	384	13	9	-2.65	30.3523	119.233		2490	383	6	7	-1.31	34.4223	72.3368		23.2
23.2167	2888	312	7	9	1.96	26.3376	109.653		3436	223	10	16	58.54	29.6022	116.073		1785	323	5	6	-0.01	35.4717	50.3218		2125	353	7	6	-2.65	29.7626	71.3984		3502	385	13	9	-2.65	30.3515	115.382		2359	381	6	6	-1.31	34.4186	68.5385		23.2167
23.2333	2829	311	7	9	2	26.3409	107.4		3353	222	10	15	58.95	29.6022	113.269		1710	323	5	5	-0.01	35.4679	48.2127		2050	353	7	6	-2.65	29.7649	68.873		3360	385	13	9	-2.65	30.3515	110.703		2253	381	6	6	-1.31	34.4164	65.463		23.2333
23.25	2731	311	7	9	2.93	26.3447	103.664		3372	234	10	15	59.2	29.6022	113.911		1651	322	5	5	-0.01	35.4656	46.5522		1965	352	7	6	-2.65	29.7618	66.0243		3228	385	13	8	-2.65	30.3523	106.351		2160	380	6	6	-1.31	34.4135	62.7661		23.25
23.2667	2661	312	7	9	2.09	26.3469	100.999		3185	220	10	15	59.2	29.598	107.608		1613	320	5	5	-0.01	35.4633	45.4837		1905	351	7	5	-2.65	29.7586	64.0151		3112	383	13	8	-2.65	30.3515	102.532		2067	382	6	5	-1.09	34.4105	60.0689		23.2667
23.2833	2594	313	7	8	1.96	26.3496	98.4455		3020	206	10	15	59.2	29.5967	102.038		1549	319	5	5	-0.01	35.4648	43.6771		1824	351	7	5	-2.65	29.7586	61.2932		2973	383	13	8	-2.65	30.349	97.9603		2006	382	7	5	-0.44	34.4105	58.2962		23.2833
23.3	2516	312	7	8	1.36	26.3518	95.4774		3038	219	10	14	59.79	29.5939	102.656		1482	316	5	5	-0.01	35.4602	41.7933		1763	351	7	5	-2.65	29.7602	59.2402		2877	383	13	8	-2.65	30.3466	94.8047		1929	383	7	5	-1.23	34.4098	56.0597		23.3
23.3167	2459	312	7	8	1.3	26.3512	93.3163		3078	233	10	13	59.86	29.5919	104.015		1431	316	5	5	-0.01	35.4571	40.3586		1701	350	7	5	-2.65	29.761	57.1554		2724	385	13	7	-2.65	30.3425	89.775		1851	383	7	5	-1.31	34.4053	53.7998		23.3167
23.3333	2394	312	7	8	1.3	26.3403	90.8873		2924	219	10	14	59.86	29.5898	98.8179		1538	315	5	5	-0.01	35.4525	43.3819		1642	349	7	5	-2.65	29.7602	55.1744		2632	385	13	7	-2.65	30.3392	86.7523		1785	382	7	5	-1.31	34.4016	51.8871		23.3333
23.35	2339	311	7	8	1.3	26.3376	88.8084		2770	205	10	14	59.86	29.587	93.6221		1726	371	5	5	-0.01	35.4518	48.6859		1573	348	7	5	-2.65	29.7618	52.853		2535	385	13	7	-2.65	30.3376	83.5596		1728	382	7	5	-1.31	34.3994	50.2334		23.35
23.3667	2970	396	7	8	1.28	26.3359	112.774		2812	219	10	13	60.19	29.585	95.0482		1351	311	5	4	-0.01	35.4479	38.1122		1525	347	7	4	-2.65	29.7578	51.247		2421	385	13	6	-2.65	30.3376	79.8019		1667	381	7	4	-1.29	34.3987	48.4612		23.3667
23.3833	2086	537	6	4	1.24	26.3338	79.2139		2840	233	10	12	60.52	29.5836	95.9991		1678	401	5	4	-0.01	35.4456	47.3401		1462	346	7	4	-2.65	29.7594	49.1273		2330	384	13	6	-2.65	30.3344	76.8106		1606	381	7	4	-1.31	34.392	46.6969		23.3833
23.4	2260	417	7	6	1.29	26.3343	85.8196		2686	218	10	13	60.52	29.5836	90.7935		1272	317	5	4	-0.01	35.4426	35.889		1417	345	7	4	-2.65	29.7618	47.6114		2231	383	13	6	-2.65	30.3335	73.5489		1544	380	7	4	-1.26	34.3883	44.899		23.4
23.4167	2118	309	7	7	1.3	26.3365	80.4207		2521	203	10	13	60.52	29.5836	85.2161		1224	319	5	4	-0.01	35.4403	34.537		1369	345	7	4	-2.65	29.761	45.9998		2132	383	13	6	-2.65	30.3335	70.2852		1491	379	7	4	-1.19	34.3861	43.3605		23.4167
23.4333	2795	547	7	5	1.3	26.3425	106.102		2408	202	10	12	60.52	29.5829	81.3983		1207	319	5	4	-0.01	35.4403	34.0573		1319	345	7	4	-2.65	29.7594	44.3221		2047	381	13	5	-2.65	30.3295	67.4921		1448	380	7	4	-1.31	34.3831	42.1137		23.4333
23.45	2004	311	7	6	1.49	26.3441	76.07		2295	200	10	12	60.52	29.5802	77.5858		1164	320	5	4	-0.01	35.4341	32.8497		1283	344	7	4	-1.67	29.7586	43.1136		1946	379	13	5	-2.65	30.327	64.1672		1399	379	7	4	-1.31	34.3809	40.6912		23.45
23.4667	1696	401	7	5	2.41	26.3452	64.376		2214	199	10	11	60.52	29.5795	74.8492		1123	319	5	4	-0.01	35.4349	31.6919		1240	344	7	4	1.39	29.7602	41.6664		1848	379	13	5	-2.65	30.3262	60.9374		1346	381	7	4	-1.31	34.3772	39.1538		23.4667
23.4833	1967	321	7	6	4.85	26.3469	74.6578		2089	190	10	11	61.02	29.5795	70.6233		1099	317	5	3	-0.01	35.4303	31.0186		1216	342	7	4	0.97	29.7642	40.8545		1782	379	13	5	-2.65	30.3246	58.7642		1300	381	7	3	-1.14	34.3765	37.8165		23.4833
23.5	1948	323	7	6	8.69	26.3474	73.9351		2053	197	10	11	61.17	29.5809	69.403		1060	318	5	3	-0.01	35.4288	29.9192		1181	343	7	3	-0.88	29.761	39.6828		1700	378	13	5	-2.65	30.327	56.0556		1263	380	7	3	-1.24	34.3728	36.7442		23.5
23.5167	1930	326	7	6	9.2	26.348	73.2504		1982	197	10	10	61.18	29.576	67.0137		1033	319	5	3	-0.01	35.4242	29.1609		1128	341	7	3	-1.68	29.7626	37.9		1626	376	13	4	-2.65	30.3229	53.6228		1198	380	7	3	-1.29	34.3713	34.8546		23.5167
23.5333	1910	328	7	6	9.11	26.3491	72.4884		1901	196	10	10	61.18	29.5733	64.281		1019	318	5	3	-0.01	35.4234	28.7663		1088	341	7	3	-1.98	29.7602	36.5589		1565	376	13	4	-2.65	30.3213	51.6139		1190	379	7	3	-1.3	34.3691	34.6241		23.5333
23.55	1887	328	7	6	8.11	26.3512	71.6095		1675	162	10	10	61.18	29.5692	56.6469		985	319	5	3	-0.01	35.4227	27.8071		1067	341	7	3	-1.99	29.761	35.8523		1493	375	14	4	-2.65	30.3213	49.2393		1140	379	7	3	-1.3	34.3661	33.1722		23.55
23.5667	1855	330	7	6	5.99	26.3529	70.3908		1721	193	10	9	61.25	29.5671	58.2066		978	320	5	3	-0.01	35.4158	27.6148		1026	340	7	3	-1	29.761	34.4747		1443	376	14	4	-2.65	30.3229	47.5877		1107	378	7	3	-1.28	34.3639	32.214		23.5667
23.5833	1821	331	7	5	3.78	26.3518	69.1035		1543	159	10	10	61.84	29.5685	52.184		951	320	5	3	-0.01	35.415	26.853		993	340	7	3	-1.77	29.761	33.3658		1385	373	14	4	-2.65	30.3148	45.6873		1086	379	7	3	-1.31	34.3632	31.6036		23.5833
23.6	1790	332	7	5	1.75	26.3529	67.9243		1435	156	10	9	61.84	29.5643	48.5382		926	316	5	3	-0.01	35.4112	26.1499		967	339	7	3	-2.06	29.7642	32.4887		1355	375	14	4	-2.64	30.3083	44.7073		1046	378	7	3	-1.31	34.3573	30.4448		23.6
23.6167	1749	333	7	5	0.35	26.3529	66.3685		1350	154	10	9	61.84	29.565	45.6621		1367	405	5	3	-0.01	35.4081	38.607		934	339	7	3	-1.77	29.7618	31.3825		1278	373	14	3	-2.65	30.3066	42.169		1004	378	7	3	-1.28	34.3573	29.2223		23.6167
23.6333	1710	333	7	5	-0.02	26.354	64.8859		1278	155	10	8	61.84	29.5643	43.2278		913	322	5	3	0.39	35.4066	25.7862		916	335	7	3	-1.5	29.7594	30.7802		1245	370	14	3	-2.65	30.3058	41.0812		972	376	7	3	-1.31	34.3551	28.2928		23.6333
23.65	1675	334	7	5	-0.02	26.354	63.5578		1220	155	10	8	61.84	29.5623	41.2688		876	338	5	3	2.4	35.4027	24.7439		924	340	7	3	-2.29	29.7602	31.0482		1192	372	14	3	-2.65	30.305	39.3334		941	377	7	2	-1.28	34.3499	27.3946		23.65
23.6667	1631	334	7	5	-0.02	26.3556	61.8844		1180	154	10	8	62.37	29.5602	39.9185		918	361	5	3	3.45	35.3989	25.933		871	335	7	3	-2.64	29.7602	29.2673		1164	370	14	3	-2.65	30.3017	38.4136		925	376	7	2	-1.31	34.344	26.9334		23.6667
23.6833	1603	334	7	5	-0.02	26.3551	60.8232		1166	155	10	8	62.48	29.5581	39.4477		888	323	5	3	3.94	35.3958	25.0877		836	337	7	2	-2.96	29.7642	28.0875		1083	368	14	3	-2.65	30.2993	35.7434		893	375	7	2	-1.31	34.3454	26.0005		23.6833
23.7	1560	335	7	5	-0.02	26.3545	59.1929		1160	155	10	7	62.32	29.5547	39.2492		835	324	5	3	3.94	35.3928	23.5924		806	336	7	2	-3.14	29.7657	27.0781		1036	367	14	3	-2.65	30.2993	34.1922		861	376	7	2	-1.31	34.3418	25.0715		23.7
23.7167	1541	336	7	5	-0.02	26.3534	58.4744		1117	155	10	7	61.87	29.5575	37.7908		810	323	5	3	3.94	35.3882	22.889		795	335	7	2	-3.31	29.7681	26.7064		1013	366	14	3	-2.65	30.2968	33.4358		840	376	7	2	-1.31	34.3366	24.4637		23.7167
23.7333	1499	336	7	4	-0.02	26.3512	56.8854		1085	154	10	7	62.32	29.5547	36.7116		795	323	5	2	3.94	35.3851	22.4671		769	334	7	2	-3.31	29.7634	25.8371		968	365	14	3	-2.65	30.2936	31.954		819	375	7	2	-1.3	34.3351	23.8531		23.7333
23.75	1450	336	7	4	-0.02	26.3491	55.0304		1046	154	10	7	62.48	29.5533	35.3936		796	322	5	2	3.94	35.3828	22.4968		746	333	7	2	-3.09	29.7649	25.063		937	364	14	3	-2.64	30.2895	30.9348		763	371	7	2	-1.31	34.3344	22.2226		23.75
23.7667	1416	336	7	4	-0.02	26.3469	53.7445		1022	154	11	7	62.45	29.5526	34.5824		761	322	5	2	3.94	35.3805	21.509		727	334	7	2	-3.31	29.7649	24.4247		920	364	14	3	-2.64	30.2871	30.376		797	380	7	2	-1.28	34.3321	23.2144		23.7667
23.7833	1389	336	7	4	-0.02	26.3485	52.7165		998	155	11	6	62.49	29.5485	33.775		745	321	5	2	3.94	35.3774	21.0586		703	330	7	2	-3.17	29.7665	23.6171		869	359	14	2	-2.65	30.2854	28.6937		770	374	7	2	2.3	34.3277	22.4309		23.7833
23.8	1345	337	7	4	-0.02	26.348	51.0476		990	154	10	6	62.49	29.5492	33.5034		742	321	5	2	3.94	35.3728	20.9765		738	334	7	2	-2.54	29.7713	24.789		833	359	13	2	-2.65	30.2871	27.5035		753	374	7	2	4.62	34.3255	21.937		23.8
23.8167	1320	337	7	4	-0.02	26.3501	50.0946		968	155	11	6	62.49	29.5485	32.7597		714	320	5	2	3.94	35.369	20.1872		668	330	7	2	-2.54	29.7657	22.4419		802	359	13	2	-2.65	30.2846	26.4821		722	373	7	2	5.78	34.3248	21.0344		23.8167
23.8333	1283	337	7	4	-0.02	26.3496	48.6914		953	154	11	6	62.49	29.5465	32.2543		696	319	5	2	3.94	35.3652	19.6804		647	329	7	2	-2.59	29.7649	21.737		779	358	14	2	-2.64	30.2797	25.7268		704	373	7	2	5.88	34.3203	20.5126		23.8333
23.85	1259	337	7	4	-0.02	26.3518	47.7766		945	155	10	6	62.49	29.543	31.9873		677	321	5	2	3.94	35.3621	19.1448		627	329	7	2	-2.48	29.7665	21.0639		746	357	13	2	-2.65	30.2822	24.635		702	373	7	2	5.69	34.3166	20.4566		23.85
23.8667	1233	337	7	4	-0.02	26.3512	46.791		927	249	10	5	62.49	29.5416	31.3794		663	318	5	2	3.94	35.3568	18.7517		626	327	7	2	-2.52	29.7673	21.0298		728	356	13	2	-2.65	30.2773	24.0444		670	372	7	2	5.92	34.3181	19.5232		23.8667
23.8833	1195	337	7	4	-0.02	26.3518	45.348		981	468	10	4	62.46	29.5423	33.2066		651	318	5	2	3.94	35.3529	18.4143		601	328	7	2	-2.43	29.7681	20.1894		704	355	13	2	-2.65	30.2822	23.248		625	371	7	2	5.76	34.3085	18.2171		23.8833
23.9	1172	337	7	3	-0.02	26.3534	44.4724		915	153	11	6	62.44	29.5423	30.9725		635	317	5	2	3.94	35.3483	17.9641		583	326	7	2	-2.56	29.7657	19.5863		688	355	13	2	-2.65	30.2789	22.7221		631	370	7	2	5.07	34.3078	18.3923		23.9
23.9167	1141	338	7	3	-0.02	26.354	43.2952		781	198	10	5	35.43	29.5416	26.4373		663	316	5	2	3.94	35.343	18.759		562	324	7	2	-2.51	29.7681	18.8793		651	351	13	2	-2.65	30.2748	21.503		626	372	7	2	4.39	34.307	18.247		23.9167
23.9333	1115	337	7	3	-0.02	26.3551	42.3069		962	217	10	4	7.03	29.5409	32.565		619	316	5	2	3.96	35.3399	17.5156		556	325	7	2	-2.33	29.7665	18.6787		634	352	13	2	-2.65	30.2708	20.9443		590	369	7	2	2.79	34.3026	17.1999		23.9333
23.95	1089	338	7	3	-0.02	26.3556	41.3195		2333	407	10	6	3.65	29.5382	78.9825		584	316	5	2	3.95	35.3368	16.5267		541	323	7	2	-2.54	29.7673	18.1743		624	351	13	2	-2.65	30.2667	20.6167		590	371	7	2	1.36	34.3004	17.201		23.95
23.9667	1056	338	7	3	-0.02	26.3545	40.069		831	154	11	5	3.29	29.5375	28.1337		595	316	5	2	3.94	35.3307	16.8409		523	323	7	2	-2.51	29.7705	17.5677		591	348	13	2	-2.65	30.2683	19.5254		545	367	7	1	0.37	34.2967	15.8908		23.9667
23.9833	1036	339	7	3	-0.02	26.3545	39.3101		816	154	11	5	3.29	29.5348	27.6285		572	316	5	2	3.94	35.3269	16.1916		515	321	7	2	-2.56	29.7689	17.2999		575	349	13	2	-2.65	30.265	18.9988		560	370	7	2	0.05	34.293	16.3299		23.9833
24	1030	338	7	3	-0.02	26.3556	39.0809		802	154	11	5	3.27	29.5348	27.1544		553	314	5	2	3.94	35.3246	15.6548		501	322	7	2	-2.39	29.7689	16.8296		554	348	13	2	-2.65	30.2642	18.3054		541	366	7	1	0.44	34.29	15.7772		24
24.0167	1008	338	7	3	-0.02	26.3556	38.2461		780	154	10	5	3.29	29.532	26.412		547	316	5	2	3.97	35.3207	15.4866		491	321	7	2	-2.42	29.7721	16.492		537	347	13	2	-2.65	30.261	17.7456		528	367	7	1	2.02	34.2878	15.3991		24.0167
24.0333	976	338	7	3	-0.02	26.3562	37.0312		770	154	11	5	3.27	29.5299	26.0752		543	314	5	2	3.97	35.3131	15.3767		483	320	7	2	-2.57	29.7713	16.2237		519	345	14	2	-2.65	30.2585	17.1522		518	364	7	1	4.3	34.2856	15.1084		24.0333
24.05	970	338	7	3	-0.02	26.3562	36.8035		753	154	11	5	3.24	29.5313	25.4984		529	313	5	2	3.96	35.3093	14.9819		474	318	7	1	-2.47	29.7721	15.921		509	346	14	1	-2.65	30.2593	16.8213		494	365	7	1	6.36	34.2819	14.4099		24.05
24.0667	932	339	7	3	-0.02	26.3551	35.3632		742	153	11	5	3.29	29.5354	25.1224		510	313	5	2	3.94	35.3047	14.4457		463	320	7	1	-2.5	29.7721	15.5515		492	342	14	1	-2.65	30.2642	16.2568		481	366	7	1	7.89	34.2774	14.0326		24.0667
24.0833	908	338	7	3	-0.02	26.3529	34.4554		735	154	11	5	3.28	29.5348	24.8859		502	311	5	2	3.94	35.3016	14.2203		446	318	7	1	-2.55	29.7721	14.9805		479	341	14	1	-2.65	30.2593	15.8298		470	364	7	1	9.04	34.2752	13.7125		24.0833
24.1	887	338	7	3	-0.02	26.3512	33.6607		716	153	11	5	3.29	29.5306	24.246		493	312	5	2	3.95	35.2978	13.9669		434	318	7	1	-2.51	29.7736	14.5767		457	341	14	1	-2.65	30.2593	15.1028		451	365	7	1	10.32	34.273	13.159		24.1
24.1167	870	338	7	3	-0.02	26.3507	33.0162		714	153	11	5	3.29	29.5313	24.1777		486	310	5	2	3.95	35.2955	13.7695		434	316	7	1	-2.5	29.7744	14.5763		453	337	14	1	-2.65	30.2553	14.9726		468	364	7	1	11.72	34.2693	13.6565		24.1167
24.1333	849	338	7	3	-0.02	26.3491	32.2213		689	153	11	5	3.29	29.5286	23.3333		467	309	5	2	3.94	35.2893	13.2335		425	317	7	1	-2.42	29.7736	14.2744		425	337	14	1	-2.65	30.252	14.0487		451	364	7	1	13.15	34.2671	13.1613		24.1333
24.15	840	338	7	2	-0.02	26.3491	31.8797		679	153	11	4	3.29	29.5279	22.9952		454	310	5	1	3.94	35.2847	12.8668		417	317	7	1	-2.42	29.7752	14.0049		423	335	14	1	-2.65	30.2544	13.9814		433	362	7	1	14.49	34.2693	12.6352		24.15
24.1667	817	337	7	2	-0.02	26.3491	31.0068		663	152	11	4	3.29	29.5231	22.457		472	309	5	2	3.95	35.2817	13.3781		403	314	7	1	-2.49	29.7752	13.5347		404	338	14	1	-2.65	30.2512	13.3548		441	363	7	1	15.27	34.2612	12.8717		24.1667
24.1833	793	337	7	2	-0.02	26.3496	30.0953		649	152	11	4	3.3	29.5224	21.9833		464	309	5	2	3.97	35.274	13.1542		388	316	7	1	-2.57	29.7744	13.0313		394	335	14	1	-2.65	30.2487	13.0253		396	360	7	1	15.38	34.2582	11.5593		24.1833
24.2	781	338	7	2	-0.02	26.3496	29.6399		646	152	11	4	3.29	29.5217	21.8822		437	308	5	1	3.94	35.2748	12.3885		387	313	7	1	-2.59	29.7752	12.9974		395	339	14	1	-2.65	30.2463	13.0595		411	363	8	1	15.7	34.2538	11.9987		24.2
24.2167	758	338	7	2	-0.02	26.3485	28.7682		621	152	11	4	3.29	29.5231	21.0344		431	306	5	1	3.94	35.2717	12.2194		387	314	7	1	-2.58	29.7736	12.9981		371	336	14	1	-2.65	30.243	12.2673		358	323	7	1	15.78	34.253	10.4516		24.2167
24.2333	745	337	7	2	-0.02	26.3491	28.2743		609	151	11	4	3.29	29.5196	20.6303		411	306	5	1	3.94	35.2656	11.6544		383	313	7	1	-2.62	29.7744	12.8634		469	169	14	3	-2.65	30.2414	15.5085		358	329	7	1	15.35	34.2479	10.4532		24.2333
24.25	739	337	7	2	-0.02	26.3496	28.046		601	151	11	4	3.29	29.5196	20.3593		435	307	5	1	3.94	35.2617	12.3363		372	314	7	1	-2.43	29.7744	12.4939		577	168	14	3	-2.65	30.2357	19.0834		374	326	7	1	14.35	34.2434	10.9218		24.25
24.2667	743	337	7	2	-0.02	26.3507	28.1966		587	150	11	4	3.29	29.5203	19.8846		394	306	5	1	3.94	35.2564	11.1753		357	313	7	1	-2.56	29.7768	11.9892		548	168	14	3	-2.65	30.2373	18.1233		313	300	8	1	12.95	34.242	9.14083		24.2667
24.2833	715	338	7	2	-0.02	26.3496	27.1351		577	150	11	4	3.29	29.5189	19.5468		394	306	5	1	3.98	35.2526	11.1765		347	313	7	1	-2.52	29.7768	11.6534		514	167	14	3	-2.65	30.2365	16.9993		323	303	8	1	11.39	34.2346	9.43491		24.2833
24.3	695	339	7	2	-0.02	26.343	26.3827		571	149	11	4	3.29	29.5148	19.3462		396	306	5	1	3.94	35.2487	11.2344		344	311	7	1	-2.56	29.7768	11.5526		493	167	14	3	-2.65	30.2332	16.3066		391	359	8	1	9.44	34.2309	11.4224		24.3
24.3167	680	338	7	2	-0.02	26.3425	25.8138		553	148	11	4	3.29	29.5169	18.735		403	307	5	1	3.94	35.2434	11.4348		341	310	7	1	-2.59	29.78	11.4507		466	167	14	3	-2.65	30.2308	15.4147		158	150	8	1	7.26	34.2279	4.61611		24.3167
24.3333	665	338	7	2	-0.02	26.3398	25.247		539	147	11	4	3.29	29.5155	18.2616		397	306	5	1	3.97	35.238	11.2662		300	276	7	1	-2.56	29.7815	10.0734		445	167	14	3	-2.65	30.2259	14.7225		128	120	8	1	5.22	34.2242	3.74004		24.3333
24.35	653	338	7	2	-0.02	26.3381	24.793		534	146	11	4	3.29	29.5155	18.0922		372	306	5	1	3.98	35.2342	10.5579		323	309	7	1	-2.6	29.7807	10.8459		431	166	14	3	-2.65	30.2235	14.2604		106	105	8	1	3.68	34.2183	3.09776		24.35
24.3667	642	339	7	2	-0.02	26.3376	24.3758		518	144	11	4	3.29	29.5176	17.5489		389	307	5	1	3.98	35.2288	11.0421		322	306	7	1	-2.63	29.7807	10.8124		474	166	14	3	-2.65	30.2259	15.6819		193	179	8	1	3.65	34.2161	5.64062		24.3667
24.3833	632	338	7	2	-0.02	26.3392	23.9946		496	141	11	4	3.29	29.5134	16.8059		368	306	5	1	3.97	35.2265	10.4467		283	271	7	1	-2.65	29.7831	9.50203		452	166	14	3	-2.65	30.2251	14.9545		42	40	8	1	4.61	34.2139	1.22757		24.3833
24.4	613	339	7	2	-0.03	26.3452	23.268		476	139	11	3	3.29	29.5148	16.1275		362	306	5	1	3.94	35.2211	10.2779		253	235	7	1	-2.61	29.7823	8.49497		452	167	14	3	-2.65	30.2202	14.9569		0	0	0	0	4.83	34.2124	0		24.4
24.4167	614	339	7	2	-0.02	26.3436	23.3074		462	136	11	3	3.29	29.5127	15.6543		360	307	5	1	3.98	35.2142	10.2231		80	78	7	1	-2.55	29.7831	2.68609		463	165	14	3	-2.65	30.2178	15.3221		0	0	0	0	5.66	34.2057	0		24.4167
24.4333	592	339	7	2	-0.02	26.3414	22.4741		454	133	10	3	3.29	29.5093	15.385		361	307	5	1	3.94	35.2081	10.2533		0	0	0	0	-2.6	29.7792	0		429	165	14	3	-2.65	30.2169	14.1973		0	0	0	0	6.8	34.2013	0		24.4333
24.45	582	340	7	2	-0.02	26.3403	22.0954		444	133	11	3	3.29	29.5127	15.0443		610	396	5	1	3.94	35.2035	17.3278		184	167	7	1	-2.23	29.7823	6.17816		456	166	14	3	-2.65	30.2153	15.0917		29	24	8	1	7.83	34.1983	0.847994		24.45
24.4667	577	340	7	2	-0.02	26.3392	21.9065		419	129	11	3	3.29	29.5141	14.1966		345	306	5	1	3.94	35.2012	9.8008		0	0	0	0	-1.74	29.7815	0		435	165	14	3	-2.65	30.2137	14.3975		26	26	8	1	8.56	34.1954	0.760336		24.4667
24.4833	564	340	7	2	-0.02	26.3425	21.4103		414	130	11	3	3.29	29.5121	14.0282		328	306	5	1	3.94	35.1943	9.31969		0	0	0	0	-1.17	29.78	0		389	165	14	2	-2.65	30.2112	12.876		0	0	0	0	8.31	34.1924	0		24.4833
24.5	551	340	7	2	-0.02	26.3414	20.9176		396	129	11	3	3.29	29.51	13.4192		346	308	5	1	4	35.1882	9.83284		0	0	0	0	-1.93	29.7823	0		386	166	14	2	-2.65	30.2137	12.7757		0	0	0	0	7.13	34.191	0		24.5
24.5167	549	340	7	2	-0.02	26.3414	20.8417		393	129	11	3	3.29	29.5059	13.3194		343	308	5	1	3.96	35.1844	9.74865		0	0	0	0	-2.27	29.7815	0		429	165	13	3	-2.65	30.2088	14.2012		0	0	0	0	5.22	34.188	0		24.5167
24.5333	533	340	7	2	-0.02	26.3403	20.2351		385	129	11	3	3.29	29.5072	13.0476		323	307	5	1	3.95	35.1813	9.18101		0	0	0	0	-1.78	29.7807	0		526	148	13	4	-2.65	30.2072	17.4131		0	0	0	0	3.3	34.1836	0		24.5333
24.55	533	341	7	2	-0.02	26.3414	20.2343		374	129	11	3	3.29	29.5086	12.6743		289	270	5	1	3.94	35.1798	8.21495		0	0	0	0	2.5	29.7831	0		505	163	13	3	-2.66	30.208	16.7174		0	0	0	0	1.32	34.1784	0		24.55
24.5667	494	315	7	2	-0.02	26.3398	18.7549		372	128	11	3	3.29	29.5052	12.608		268	247	5	1	3.94	35.1736	7.61934		0	0	0	0	5.09	29.7831	0		708	155	14	5	-3.3	30.2055	23.4394		0	0	0	0	-0.67	34.1754	0		24.5667
24.5833	482	340	7	1	-0.02	26.342	18.2978		370	127	11	3	3.29	29.5052	12.5402		287	269	5	1	3.94	35.1675	8.16094		0	0	0	0	6.41	29.7815	0		661	164	14	4	-3.31	30.2055	21.8834		0	0	0	0	-2.49	34.1747	0		24.5833
24.6	487	340	7	1	-0.02	26.3409	18.4884		365	129	11	3	3.29	29.5031	12.3716		326	309	5	1	3.95	35.1644	9.27073		0	0	0	0	7.11	29.7831	0		534	165	14	3	-3.31	30.2055	17.6789		0	0	0	0	-3.63	34.1695	0		24.6
24.6167	485	341	7	1	-0.02	26.342	18.4117		351	127	11	3	3.31	29.501	11.8979		0	0	0	0	3.97	35.1591	0		0	0	7	0	7.34	29.7823	0		653	128	13	6	-3.31	30.199	21.6232		0	0	0	0	-3.95	34.1658	0		24.6167
24.6333	478	340	7	1	-0.02	26.342	18.146		351	128	11	3	3.29	29.499	11.8987		208	198	5	1	3.95	35.1537	5.91687		0	0	7	0	7	29.7831	0		807	170	14	5	-3.31	30.1966	26.7249		0	0	8	0	-3.95	34.1636	0		24.6333
24.65	477	340	7	1	-0.02	26.3381	18.1106		344	128	11	3	3.29	29.5024	11.6601		155	154	5	1	3.97	35.1506	4.40959		0	0	7	0	5.48	29.7823	0		660	136	13	5	-3.31	30.1917	21.8603		0	0	8	0	-3.95	34.1629	0		24.65
24.6667	462	339	7	1	-0.02	26.3365	17.5422		351	128	11	3	3.29	29.5004	11.8982		0	0	0	0	3.99	35.1461	0		343	311	7	1	2.94	29.7839	11.5163		854	127	13	7	-3.31	30.1884	28.289		0	0	8	0	-3.95	34.1592	0		24.6667
24.6833	459	340	7	1	-0.02	26.3349	17.4294		352	127	10	3	2.82	29.4983	11.9329		36	34	5	1	3.94	35.1438	1.02436		0	0	0	0	0.3	29.7863	0		978	145	13	7	-3.31	30.1884	32.3965		0	0	8	0	-3.95	34.1562	0		24.6833
24.7	454	342	7	1	0.41	26.337	17.2381		339	131	11	3	2.63	29.4969	11.4927		0	0	0	0	3.94	35.1399	0		0	0	0	0	-2.03	29.7831	0		944	169	13	6	-2.8	30.1892	31.2694		0	0	8	0	-3.95	34.1533	0		24.7
24.7167	438	339	7	1	3.12	26.3398	16.6288		334	129	11	3	2.63	29.4969	11.3232		0	0	0	0	3.94	35.1323	0		0	0	0	0	-2.56	29.7847	0		1131	148	13	8	-2.65	30.1868	37.4667		0	0	8	0	-3.95	34.1488	0		24.7167
24.7333	449	340	7	1	1.64	26.3359	17.0489		328	130	11	3	2.63	29.499	11.119		25	24	5	1	3.94	35.1269	0.711705		0	0	0	0	-2.98	29.7847	0		951	147	13	7	-2.65	30.1843	31.5064		0	0	8	0	-3.95	34.1429	0		24.7333
24.75	461	341	7	1	0.02	26.3316	17.5075		320	130	11	2	2.63	29.4955	10.8491		0	0	0	0	3.95	35.1238	0		0	0	0	0	-3.28	29.7855	0		802	154	13	5	-2.65	30.1794	26.5744		0	0	8	0	-3.95	34.1407	0		24.75
24.7667	430	341	7	1	0.66	26.3316	16.3302		313	130	11	2	2.63	29.4914	10.6133		0	0	0	0	3.94	35.1169	0		0	0	0	0	-3.97	29.7863	0		723	114	13	6	-2.65	30.1762	23.9593		0	0	8	0	-3.95	34.1392	0		24.7667
24.7833	418	341	7	1	1.02	26.3299	15.8755		311	130	11	2	2.63	29.4894	10.5462		35	34	5	1	3.94	35.1116	0.996822		0	0	0	0	-3.96	29.7847	0		852	114	13	7	-2.65	30.177	28.2334		0	0	8	0	-3.95	34.1385	0		24.7833
24.8	416	341	7	1	1.28	26.3278	15.8008		324	131	11	2	2.63	29.488	10.9875		200	174	5	1	3.9	35.1062	5.697		0	0	0	0	-3.96	29.7847	0		797	171	13	5	-2.65	30.1713	26.4158		0	0	8	0	-3.95	34.1326	0		24.8
24.8167	404	341	7	1	0.08	26.3278	15.345		318	131	11	2	2.63	29.4873	10.7843		176	156	5	1	3.29	35.1039	5.01369		0	0	0	0	-3.97	29.7847	0		559	171	13	3	-2.65	30.1762	18.5245		0	0	8	0	-3.95	34.1244	0		24.8167
24.8333	397	342	7	1	-0.02	26.3256	15.0804		312	131	11	2	2.63	29.4873	10.5808		0	0	0	0	3.28	35.0993	0		0	0	7	0	-3.97	29.7887	0		402	165	13	2	-2.65	30.168	13.3254		0	0	8	0	-3.95	34.123	0		24.8333
24.85	387	342	7	1	-0.02	26.3288	14.6987		319	132	10	2	3.06	29.4873	10.8182		0	0	0	0	3.28	35.0962	0		0	0	7	0	-3.96	29.7863	0		361	142	13	3	-2.65	30.1672	11.9666		0	0	8	0	-3.95	34.1237	0		24.85
24.8667	385	343	7	1	-0.02	26.3294	14.6224		298	131	11	2	3.29	29.4852	10.1068		0	0	0	0	3.28	35.0909	0		0	0	7	0	-3.96	29.7847	0		386	172	13	2	-2.65	30.1664	12.7957		0	0	8	0	-3.95	34.1207	0		24.8667
24.8833	383	342	7	1	-0.02	26.3288	14.5468		298	133	11	2	3.29	29.4818	10.1079		166	155	5	1	3.28	35.0855	4.7313		0	0	7	0	-3.97	29.7887	0		326	172	13	2	-2.65	30.1656	10.807		0	0	8	0	-3.95	34.1156	0		24.8833
24.9	381	342	7	1	-0.02	26.325	14.4729		292	132	11	2	3.29	29.479	9.90535		103	87	5	1	3.28	35.0832	2.93588		0	0	7	0	-3.96	29.7871	0		253	129	13	2	-2.64	30.1607	8.3884		0	0	8	0	-3.95	34.1111	0		24.9
24.9167	384	342	7	1	-0.02	26.3228	14.5881		288	133	11	2	3.29	29.4763	9.77057		0	0	0	0	3.81	35.0763	0		343	311	7	1	-3.97	29.7879	11.5148		190	99	13	2	-2.65	30.1582	6.3001		0	0	8	0	-3.95	34.1067	0		24.9167
24.9333	329	299	7	1	-0.02	26.3228	12.4987		285	133	11	2	3.29	29.4749	9.66924		0	0	0	0	3.95	35.0687	0		0	0	0	0	-3.93	29.7902	0		194	146	13	1	-2.65	30.1574	6.43291		0	0	8	0	-3.95	34.1023	0		24.9333
24.95	292	274	7	1	-0.02	26.3223	11.0933		288	133	11	2	3.29	29.4763	9.77057		0	0	0	0	3.94	35.0664	0		0	0	0	0	-3.24	29.7926	0		164	131	13	1	-2.65	30.1566	5.43828		0	0	8	0	-3.95	34.0971	0		24.95
24.9667	326	308	7	1	-0.02	26.3217	12.3852		289	134	11	2	3.28	29.4756	9.80472		0	0	0	0	3.94	35.0625	0		0	0	0	0	-2.09	29.791	0		177	142	13	1	-2.65	30.1558	5.86952		0	0	8	0	-3.95	34.0963	0		24.9667
24.9833	268	255	7	1	-0.02	26.3207	10.1821		285	134	11	2	3.29	29.4728	9.66992		0	0	0	0	3.94	35.0549	0		0	0	0	0	-0.9	29.7918	0		160	142	13	1	-2.65	30.1582	5.30535		0	0	8	0	-3.95	34.0934	0		24.9833
25	230	227	7	1	-0.02	26.3207	8.73838		283	135	11	2	3.29	29.4715	9.60251		0	0	0	0	3.94	35.0487	0		0	0	0	0	0.63	29.7934	0		169	162	13	1	-2.65	30.1525	5.60484		0	0	8	0	-3.95	34.0867	0		25
25.0167	160	152	7	1	-0.02	26.3223	6.0785		273	135	11	2	3.29	29.4701	9.26363		0	0	0	0	3.94	35.0426	0		0	0	0	0	1.96	29.791	0		167	163	13	1	-2.65	30.1542	5.53821		0	0	8	0	-3.95	34.083	0		25.0167
25.0333	130	128	7	1	-0.02	26.3201	4.93919		284	135	11	2	3.29	29.466	9.63824		0	0	0	0	3.94	35.0365	0		0	0	0	0	3.21	29.7942	0		59	48	13	1	-2.65	30.1501	1.95688		26	26	8	1	-3.95	34.0801	0.762909		25.0333
25.05	175	170	7	1	-0.02	26.3185	6.64932		273	136	11	2	3.29	29.4639	9.26558		0	0	0	0	3.94	35.0319	0		0	0	0	0	4.89	29.7958	0		144	117	13	1	-2.65	30.1493	4.77624		0	0	0	0	-3.95	34.0793	0		25.05
25.0667	0	0	0	0	-0.02	26.3179	0		272	135	11	2	3.29	29.4625	9.23207		0	0	5	0	3.98	35.0265	0		0	0	0	0	6.54	29.7934	0		56	55	13	1	-2.65	30.146	1.85763		0	0	0	0	-3.95	34.0756	0		25.0667
25.0833	0	0	0	0	-0.02	26.3207	0		265	138	11	2	3.29	29.4625	8.99448		0	0	5	0	4	35.0219	0		0	0	8	0	7.79	29.7958	0		0	0	0	0	-2.65	30.1452	0		0	0	0	0	-3.95	34.0742	0		25.0833
25.1	0	0	0	0	-0.02	26.3185	0		260	137	11	2	3.29	29.4591	8.8258		0	0	5	0	4.72	35.0181	0		0	0	8	0	8.93	29.7958	0		76	43	13	2	-2.65	30.1452	2.52113		0	0	0	0	-3.95	34.0719	0		25.1
25.1167	0	0	0	0	-0.02	26.3179	0		259	138	11	2	3.29	29.455	8.79309		0	0	5	0	4.08	35.0112	0		0	0	8	0	10.17	29.7966	0		54	48	13	1	-2.65	30.1436	1.79143		0	0	0	0	-3.95	34.069	0		25.1167
25.1333	0	0	0	0	-0.02	26.3179	0		259	137	11	2	3.29	29.4536	8.7935		0	0	5	0	3.95	35.0066	0		0	0	8	0	11.05	29.7989	0		0	0	0	0	-2.47	30.1395	0		0	0	0	0	-3.95	34.0631	0		25.1333
25.15	0	0	0	0	-0.02	26.3207	0		267	138	11	2	3.29	29.4529	9.06532		0	0	5	0	3.99	35.0028	0		0	0	8	0	11.41	29.7981	0		0	0	0	0	-1.53	30.137	0		0	0	0	0	-3.95	34.0594	0		25.15
25.1667	0	0	0	0	-0.02	26.3185	0		256	138	11	2	3.29	29.4529	8.69185		0	0	5	0	3.95	34.9951	0		0	0	8	0	12.37	29.8021	0		0	0	0	0	-0.19	30.1338	0		0	0	0	0	-3.95	34.0572	0		25.1667
25.1833	0	0	0	0	-0.02	26.3207	0		255	139	11	2	3.29	29.4543	8.65749		0	0	5	0	3.95	34.9905	0		0	0	8	0	12.69	29.8021	0		48	41	13	1	0.85	30.1362	1.59277		0	0	0	0	-3.95	34.0542	0		25.1833
25.2	0	0	0	0	-0.02	26.3196	0		255	139	11	2	3.28	29.4563	8.65688		0	0	5	0	7.11	34.9851	0		0	0	8	0	11.33	29.8029	0		30	15	13	2	1.3	30.1313	0.995641		0	0	8	0	-3.95	34.049	0		25.2
25.2167	0	0	7	0	-0.02	26.319	0		250	139	11	2	3.28	29.455	8.48754		15	14	5	1	12.21	34.9798	0.428819		0	0	8	0	10.03	29.8005	0		69	55	13	1	1.32	30.1305	2.29004		0	0	8	0	-3.95	34.0439	0		25.2167
25.2333	0	0	7	0	-0.02	26.3185	0		242	138	11	2	3.28	29.4529	8.21651		85	79	5	1	13.51	34.976	2.43024		0	0	8	0	8.57	29.7981	0		0	0	0	0	0.87	30.1289	0		0	0	8	0	-3.95	34.0424	0		25.2333
25.25	0	0	7	0	-0.02	26.3174	0		250	141	11	2	3.28	29.4508	8.48873		116	102	5	1	13.9	34.9714	3.317		0	0	8	0	6.75	29.7997	0		115	115	13	1	-0.05	30.1256	3.81735		0	0	8	0	-3.95	34.0424	0		25.25
25.2667	0	0	7	0	-0.02	26.319	0		261	140	11	2	3.28	29.4515	8.86202		106	103	5	1	13.93	34.9675	3.03138		0	0	8	0	5.3	29.7973	0		41	30	13	1	-1.07	30.1224	1.36112		0	0	8	0	-3.95	34.0439	0		25.2667
25.2833	0	0	7	0	-0.02	26.3185	0		467	239	10	2	3.07	29.4501	15.8573		0	0	0	0	13.18	34.9591	0		0	0	8	0	3.89	29.7981	0		0	0	0	0	-2.23	30.1232	0		0	0	8	0	-3.96	34.0476	0		25.2833
25.3	0	0	7	0	-0.02	26.3174	0		1895	750	10	3	2.62	29.4508	64.3445		0	0	0	0	11.75	34.9553	0		0	0	8	0	2.49	29.7981	0		0	0	0	0	-3.5	30.1215	0		0	0	8	0	-3.95	34.0365	0		25.3
25.3167	0	0	7	0	-0.02	26.3174	0		247	140	11	2	2.63	29.4488	8.38745		0	0	0	0	10.21	34.9514	0		0	0	8	0	0.46	29.7973	0		54	47	13	1	-3.97	30.1175	1.79298		0	0	8	0	-3.95	34.0306	0		25.3167
25.3333	0	0	7	0	-0.02	26.3163	0		233	141	11	2	2.63	29.4453	7.91297		0	0	0	0	8.25	34.9491	0		0	0	8	0	-1.06	29.7966	0		131	43	13	3	-3.97	30.1167	4.34975		0	0	8	0	-3.95	34.0283	0		25.3333
25.35	0	0	7	0	-0.02	26.3185	0		231	140	11	2	2.63	29.4433	7.8456		0	0	0	0	5.91	34.9415	0		0	0	8	0	-2.53	29.7966	0		281	109	13	3	-3.97	30.1158	9.33064		0	0	8	0	-3.95	34.0261	0		25.35
25.3667	0	0	7	0	-0.02	26.3179	0		253	141	10	2	2.63	29.4412	8.5934		0	0	0	0	4.19	34.9346	0		0	0	8	0	-3.27	29.7958	0		271	162	13	2	-3.97	30.1142	8.99908		0	0	8	0	-3.95	34.0239	0		25.3667
25.3833	0	0	7	0	-0.02	26.3163	0		238	142	11	2	2.63	29.4391	8.08448		0	0	0	0	2.44	34.93	0		0	0	8	0	-3.32	29.7958	0		0	0	0	0	-3.97	30.1207	0		0	0	8	0	-3.95	34.0195	0		25.3833
25.4	0	0	7	0	-0.02	26.3163	0		227	141	11	2	2.63	29.4378	7.71119		0	0	0	0	0.97	34.9254	0		0	0	8	0	-3.47	29.795	0		0	0	0	0	-3.97	30.1167	0		0	0	8	0	-3.95	34.0135	0		25.4
25.4167	0	0	7	0	-0.02	26.3157	0		229	141	11	2	3.09	29.435	7.77985		0	0	0	0	0.18	34.92	0		0	0	8	0	-3.31	29.7942	0		0	0	0	0	-3.97	30.115	0		0	0	8	0	-3.95	34.0113	0		25.4167
25.4333	0	0	7	0	-0.02	26.3163	0		242	140	11	2	4.91	29.4343	8.2217		0	0	5	0	-0.01	34.9147	0		0	0	8	0	-3.72	29.7926	0		0	0	0	0	-3.97	30.115	0		0	0	8	0	-3.95	34.0106	0		25.4333
25.45	0	0	7	0	-0.02	26.3174	0		321	180	10	2	5.26	29.4309	10.9069		0	0	5	0	-0.01	34.9085	0		0	0	8	0	-3.96	29.7902	0		0	0	0	0	-3.97	30.1077	0		0	0	8	0	-3.95	34.0069	0		25.45
25.4667	0	0	7	0	-0.02	26.3168	0		311	157	10	2	5.25	29.4316	10.5669		0	0	5	0	-0.01	34.9032	0		0	0	8	0	-3.96	29.7926	0		149	66	13	2	-3.97	30.1077	4.9489		0	0	8	0	-3.95	34.0054	0		25.4667
25.4833	0	0	7	0	-0.02	26.3157	0		1020	396	10	3	4.15	29.4295	34.6591		0	0	5	0	-0.01	34.8993	0		0	0	8	0	-3.96	29.7926	0		166	45	13	4	-3.97	30.1028	5.51444		0	0	8	0	-3.95	34.0032	0		25.4833
25.5	0	0	7	0	-0.02	26.3168	0		920	377	10	2	3.96	29.4302	31.2604		0	0	5	0	-0.01	34.8924	0		0	0	8	0	-3.96	29.7966	0		0	0	0	0	-3.97	30.1003	0		0	0	8	0	-3.95	33.9995	0		25.5
25.5167	0	0	7	0	-0.02	26.3141	0		250	139	10	2	6.51	29.4281	8.49527		0	0	5	0	-0.01	34.8863	0		0	0	8	0	-3.97	29.7966	0		0	0	0	0	-3.97	30.1003	0		0	0	8	0	-3.95	33.9995	0		25.5167
25.5333	0	0	7	0	-0.02	26.313	0		208	138	11	2	8.96	29.4247	7.06889		0	0	5	0	0.29	34.8802	0		0	0	8	0	-3.96	29.795	0		0	0	0	0	-3.97	30.0979	0		0	0	8	0	-3.95	33.9958	0		25.5333
25.55	0	0	7	0	-0.02	26.3174	0		206	138	11	1	10.59	29.4247	7.00092		0	0	5	0	0.82	34.874	0		0	0	8	0	-3.97	29.7973	0		0	0	0	0	-3.97	30.0987	0		0	0	8	0	-3.95	33.9899	0		25.55
25.5667	0	0	7	0	-0.02	26.3174	0		205	139	11	1	11.44	29.4233	6.96727		0	0	5	0	1.7	34.8687	0		0	0	8	0	-3.97	29.7973	0		0	0	0	0	-3.97	30.0979	0		0	0	8	0	-3.95	33.9884	0		25.5667
25.5833	0	0	7	0	-0.02	26.3179	0		203	139	11	1	11.74	29.4206	6.89994		0	0	5	0	3.49	34.8633	0		0	0	8	0	-3.96	29.7942	0		0	0	0	0	-3.97	30.0971	0		0	0	8	0	-3.95	33.9847	0		25.5833
25.6	0	0	7	0	-0.02	26.3179	0		206	140	11	1	10.96	29.4171	7.00273		0	0	5	0	5.71	34.8587	0		0	0	8	0	-3.96	29.795	0		0	0	0	0	-3.97	30.0955	0		0	0	8	0	-3.95	33.9818	0		25.6
25.6167	0	0	7	0	-0.02	26.3157	0		199	138	11	1	9.76	29.4164	6.76493		0	0	5	0	7.13	34.8541	0		0	0	8	0	-3.96	29.7934	0		0	0	0	0	-3.97	30.0906	0		0	0	8	0	-3.95	33.9832	0		25.6167
25.6333	0	0	7	0	-0.02	26.3146	0		203	141	11	1	8.03	29.4151	6.90123		0	0	5	0	8.56	34.8449	0		0	0	8	0	-3.96	29.7958	0		0	0	0	0	-3.97	30.0865	0		0	0	8	0	-3.95	33.9788	0		25.6333
25.65	0	0	7	0	-0.02	26.3152	0		202	139	11	1	6.1	29.4123	6.86787		0	0	5	0	10.35	34.8434	0		0	0	8	0	-3.96	29.7942	0		0	0	14	0	-3.97	30.0832	0		0	0	8	0	-3.95	33.9758	0		25.65
25.6667	0	0	7	0	-0.02	26.3168	0		190	139	11	1	4.26	29.4089	6.46064		0	0	5	0	11.78	34.8388	0		0	0	8	0	-3.96	29.7942	0		0	0	14	0	-3.97	30.0808	0		0	0	8	0	-3.95	33.9714	0		25.6667
25.6833	0	0	7	0	-0.02	26.3163	0		185	139	11	1	3.27	29.4082	6.29077		0	0	5	0	13.3	34.8327	0		0	0	8	0	-3.96	29.7934	0		0	0	14	0	-3.97	30.0791	0		0	0	8	0	-3.95	33.9722	0		25.6833
25.7	0	0	7	0	-0.02	26.3185	0		188	138	11	1	2.77	29.4054	6.39338		0	0	5	0	14.95	34.8288	0		0	0	8	0	-3.96	29.7958	0		0	0	14	0	-3.67	30.0775	0		0	0	8	0	-3.95	33.967	0		25.7
25.7167	0	0	7	0	-0.02	26.3185	0		183	138	11	1	2.73	29.4061	6.2232		0	0	5	0	16.51	34.8219	0		0	0	8	0	-3.96	29.7966	0		0	0	14	0	-2.32	30.0783	0		0	0	8	0	-3.95	33.9603	0		25.7167
25.7333	0	0	7	0	-0.02	26.3201	0		186	137	11	1	2.99	29.4068	6.32507		0	0	5	0	17.88	34.8189	0		0	0	8	0	-3.96	29.7981	0		0	0	14	0	-0.89	30.0751	0		0	0	8	0	-3.95	33.9611	0		25.7333
25.75	0	0	7	0	-0.02	26.3168	0		179	136	11	1	3.59	29.4068	6.08703		0	0	5	0	19.33	34.8181	0		0	0	8	0	-3.97	29.7989	0		0	0	14	0	0.38	30.071	0		0	0	8	0	-3.95	33.9588	0		25.75
25.7667	0	0	7	0	-0.02	26.3146	0		182	136	11	1	4.42	29.4061	6.18919		0	0	5	0	19.82	34.8158	0		0	0	8	0	-3.97	29.7989	0		0	0	14	0	0.72	30.0694	0		0	0	8	0	-3.95	33.9588	0		25.7667
25.7833	0	0	7	0	-0.02	26.3141	0		178	135	11	1	5.58	29.4054	6.05331		0	0	5	0	19.31	34.8097	0		0	0	8	0	-3.96	29.7997	0		0	0	14	0	1.04	30.0677	0		0	0	8	0	-3.95	33.9544	0		25.7833
25.8	0	0	7	0	-0.02	26.3146	0		182	135	11	1	6.9	29.4047	6.18948		0	0	5	0	18.23	34.8036	0		0	0	8	0	-3.96	29.7997	0		0	0	14	0	1.38	30.0669	0		0	0	8	0	-3.95	33.9515	0		25.8
25.8167	0	0	7	0	-0.02	26.313	0		177	135	11	1	8.47	29.4061	6.01916		0	0	5	0	16.75	34.802	0		0	0	8	0	-3.97	29.8013	0		0	0	14	0	1.68	30.0661	0		0	0	8	0	-3.95	33.9515	0		25.8167
25.8333	0	0	7	0	-0.02	26.3141	0		168	137	11	1	10.11	29.4034	5.71363		0	0	5	0	15.45	34.7944	0		0	0	8	0	-3.97	29.8037	0		0	0	14	0	1.95	30.0612	0		0	0	8	0	-3.96	33.9574	0		25.8333
25.85	0	0	7	0	-0.03	26.3321	0		165	134	11	1	11.61	29.404	5.61147		0	0	5	0	14.14	34.7921	0		0	0	8	0	-3.96	29.8029	0		0	0	14	0	2.42	30.0579	0		0	0	8	0	-3.95	33.947	0		25.85
25.8667	0	0	7	0	-0.02	26.3452	0		167	137	11	1	13.39	29.4047	5.67936		0	0	5	0	12.73	34.7875	0		0	0	8	0	-3.97	29.8084	0		0	0	14	0	2.6	30.0555	0		0	0	8	0	-3.95	33.9404	0		25.8667
25.8833	0	0	7	0	-0.02	26.3228	0		162	136	11	1	14.9	29.4047	5.50932		0	0	5	0	11.29	34.7813	0		0	0	8	0	-3.97	29.8068	0		0	0	14	0	1.75	30.0612	0		0	0	8	0	-3.95	33.9374	0		25.8833
25.9	0	0	7	0	-0.02	26.3152	0		162	135	11	1	16.59	29.3999	5.51022		0	0	5	0	9.48	34.7767	0		0	0	8	0	-3.97	29.8068	0		40	9	14	4	0.47	30.0596	1.33069		0	0	8	0	-3.95	33.9352	0		25.9
25.9167	0	0	7	0	-0.02	26.307	0		166	137	11	1	17.81	29.3979	5.64667		0	0	5	0	7.3	34.7737	0		0	0	8	0	-3.97	29.8076	0		0	0	0	0	-1.23	30.0571	0		0	0	8	0	-3.95	33.9337	0		25.9167
25.9333	0	0	7	0	-0.02	26.3048	0		166	139	11	1	18.56	29.3944	5.64733		0	0	5	0	5.88	34.7691	0		0	0	8	0	-3.97	29.8084	0		0	0	0	0	-2.7	30.0498	0		0	0	8	0	-3.95	33.9345	0		25.9333
25.95	0	0	7	0	-0.02	26.307	0		162	136	11	1	18.35	29.393	5.51151		0	0	5	0	4.21	34.7637	0		0	0	8	0	-3.97	29.8076	0		0	0	0	0	-3.92	30.0506	0		0	0	8	0	-3.95	33.9308	0		25.95
25.9667	0	0	7	0	-0.02	26.3065	0		161	138	11	1	16.86	29.3924	5.47762		0	0	5	0	2.23	34.7583	0		0	0	8	0	-3.97	29.8092	0		0	0	0	0	-3.97	30.0522	0		0	0	8	0	-3.95	33.9263	0		25.9667
25.9833	0	0	7	0	-0.02	26.3054	0		158	138	11	1	15.09	29.3951	5.37505		0	0	5	0	1.22	34.7545	0		0	0	8	0	-3.97	29.8116	0		0	0	0	0	-3.97	30.0498	0		0	0	8	0	-3.95	33.9234	0		25.9833
26	0	0	7	0	-0.02	26.3065	0		158	138	11	1	13.32	29.3944	5.37517		0	0	5	0	0.3	34.753	0		0	0	8	0	-3.97	29.8108	0		0	0	0	0	-3.97	30.0473	0		0	0	8	0	-3.95	33.9219	0		26
26.0167	0	0	7	0	-0.02	26.307	0		161	139	11	1	11.32	29.3937	5.47736		0	0	5	0	-0.01	34.7476	0		0	0	8	0	-3.97	29.8116	0		0	0	0	0	-3.97	30.0506	0		0	0	8	0	-3.95	33.9182	0		26.0167
26.0333	0	0	7	0	-0.02	26.3054	0		155	138	11	1	9.85	29.393	5.27336		0	0	5	0	-0.01	34.7446	0		0	0	8	0	-3.97	29.8171	0		0	0	0	0	-3.97	30.0465	0		0	0	8	0	-3.95	33.9152	0		26.0333
26.05	0	0	7	0	-0.02	26.307	0		156	139	11	1	7.97	29.3924	5.3075		0	0	5	0	-0.01	34.7392	0		0	0	8	0	-3.97	29.8163	0		0	0	0	0	-3.97	30.0482	0		0	0	8	0	-3.95	33.9138	0		26.05
26.0667	0	0	7	0	-0.02	26.307	0		155	138	11	1	6	29.391	5.27373		0	0	5	0	-0.01	34.7369	0		0	0	8	0	-3.97	29.8163	0		0	0	14	0	-3.97	30.0498	0		0	0	8	0	-3.95	33.9123	0		26.0667
26.0833	0	0	7	0	-0.02	26.3075	0		150	139	11	1	4.3	29.3924	5.10337		0	0	5	0	-0.01	34.7315	0		0	0	8	0	-3.97	29.8155	0		0	0	14	0	-3.97	30.0514	0		0	0	8	0	-3.95	33.9115	0		26.0833
26.1	0	0	7	0	-0.02	26.3054	0		158	140	11	1	3.52	29.3917	5.37567		0	0	5	0	-0.01	34.7262	0		0	0	8	0	-3.96	29.8155	0		0	0	14	0	-3.97	30.0473	0		0	0	8	0	-3.95	33.9086	0		26.1
26.1167	0	0	7	0	-0.02	26.3048	0		151	138	11	1	3.04	29.3882	5.13811		0	0	5	0	-0.01	34.7216	0		0	0	8	0	-3.97	29.8147	0		0	0	14	0	-3.97	30.0457	0		0	0	8	0	-3.95	33.9071	0		26.1167
26.1333	0	0	7	0	-0.02	26.3065	0		151	139	11	1	3.56	29.3903	5.13775		0	0	5	0	-0.01	34.7147	0		0	0	9	0	-3.96	29.8155	0		0	0	14	0	-3.97	30.0457	0		0	0	8	0	-3.95	33.9027	0		26.1333
26.15	0	0	7	0	-0.02	26.3043	0		150	139	11	1	4.55	29.3889	5.10397		0	0	5	0	-0.01	34.7139	0		0	0	9	0	-3.96	29.8147	0		0	0	14	0	-3.98	30.0522	0		0	0	8	0	-3.95	33.8968	0		26.15
26.1667	0	0	7	0	-0.02	26.3043	0		146	140	11	1	5.77	29.3868	4.96821		0	0	5	0	-0.01	34.7078	0		0	0	9	0	-3.96	29.8139	0		0	0	14	0	-3.97	30.0465	0		0	0	8	0	-3.95	33.899	0		26.1667
26.1833	0	0	7	0	-0.02	26.3043	0		143	138	11	1	7.15	29.3862	4.86624		0	0	5	0	-0.01	34.7039	0		0	0	9	0	-3.96	29.8163	0		0	0	14	0	-3.97	30.0433	0		0	0	8	0	-3.95	33.8945	0		26.1833
26.2	0	0	7	0	-0.02	26.3054	0		108	104	11	1	8.03	29.3827	3.67563		0	0	5	0	-0.01	34.6986	0		0	0	9	0	-3.96	29.8171	0		0	0	14	0	-3.97	30.04	0		0	0	8	0	-3.95	33.8916	0		26.2
26.2167	0	0	7	0	-0.02	26.3032	0		144	138	11	1	8.68	29.3834	4.90073		0	0	5	0	-0.01	34.6932	0		0	0	9	0	-3.97	29.8187	0		0	0	14	0	-3.97	30.0392	0		0	0	8	0	-3.95	33.8879	0		26.2167
26.2333	0	0	7	0	-0.02	26.3021	0		0	0	0	0	8.37	29.3827	0		0	0	5	0	-0.01	34.6871	0		0	0	9	0	-3.96	29.8163	0		0	0	14	0	-3.97	30.0359	0		0	0	8	0	-3.95	33.8886	0		26.2333
26.25	0	0	7	0	-0.02	26.2999	0		141	139	11	1	7.17	29.382	4.79885		0	0	5	0	-0.01	34.6848	0		0	0	9	0	-3.97	29.8195	0		0	0	14	0	-3.97	30.0367	0		0	0	8	0	-3.95	33.8857	0		26.25
26.2667	0	0	7	0	-0.02	26.2983	0		85	84	11	1	5.41	29.3813	2.89299		0	0	5	0	-0.01	34.681	0		0	0	9	0	-3.97	29.8203	0		0	0	14	0	-3.97	30.0343	0		0	0	8	0	-3.95	33.882	0		26.2667
26.2833	0	0	7	0	-0.02	26.2939	0		71	69	11	1	3.43	29.382	2.41644		0	0	5	0	-0.01	34.6764	0		0	0	9	0	-3.97	29.8195	0		0	0	14	0	-3.97	30.0367	0		0	0	8	0	-3.95	33.8798	0		26.2833
26.3	0	0	7	0	-0.02	26.2923	0		112	104	11	1	1.69	29.3813	3.81194		0	0	5	0	-0.01	34.6741	0		0	0	9	0	-3.96	29.8179	0		0	0	14	0	-3.97	30.0327	0		0	0	8	0	-3.95	33.8768	0		26.3
26.3167	0	0	7	0	-0.02	26.2933	0		0	0	0	0	0.72	29.3807	0		0	0	5	0	-0.01	34.6679	0		0	0	9	0	-3.96	29.8171	0		0	0	14	0	-3.97	30.0286	0		0	0	8	0	-3.95	33.8761	0		26.3167
26.3333	0	0	7	0	-0.02	26.2933	0		0	0	0	0	0.03	29.3813	0		0	0	5	0	-0.01	34.6626	0		0	0	9	0	-3.96	29.8179	0		0	0	14	0	-3.97	30.0319	0		0	0	8	0	-3.95	33.8709	0		26.3333
26.35	0	0	7	0	-0.02	26.2917	0		52	46	11	1	-0.01	29.3807	1.76987		0	0	5	0	-0.01	34.6587	0		0	0	9	0	-3.96	29.8171	0		0	0	14	0	-3.97	30.0286	0		0	0	8	0	-3.95	33.8694	0		26.35
26.3667	0	0	7	0	-0.02	26.2923	0		0	0	0	0	-0.01	29.38	0		0	0	5	0	-0.01	34.6541	0		0	0	9	0	-3.96	29.8163	0		0	0	14	0	-3.97	30.0261	0		0	0	8	0	-3.95	33.8664	0		26.3667
26.3833	0	0	7	0	-0.02	26.289	0		0	0	0	0	-0.01	29.3813	0		0	0	5	0	-0.01	34.6518	0		0	0	9	0	-3.96	29.8187	0		0	0	14	0	-3.97	30.031	0		0	0	8	0	-3.95	33.8657	0		26.3833
26.4	0	0	7	0	-0.02	26.2895	0		0	0	0	0	-0.01	29.3793	0		0	0	5	0	-0.01	34.6465	0		0	0	9	0	-3.96	29.8187	0		0	0	14	0	-3.97	30.0294	0		0	0	8	0	-3.95	33.8635	0		26.4
26.4167	0	0	7	0	-0.02	26.2901	0		0	0	0	0	-0.01	29.3807	0		0	0	5	0	-0.01	34.6411	0		0	0	9	0	-3.96	29.8171	0		0	0	14	0	-3.97	30.027	0		0	0	8	0	-3.95	33.8576	0		26.4167
26.4333	0	0	7	0	-0.02	26.289	0		0	0	0	0	-0.01	29.3772	0		0	0	5	0	-0.01	34.6381	0		0	0	9	0	-3.97	29.8171	0		0	0	14	0	-3.97	30.0261	0		0	0	8	0	-3.95	33.8561	0		26.4333
26.45	0	0	7	0	-0.02	26.289	0		0	0	0	0	-0.01	29.3793	0		0	0	5	0	-0.01	34.6365	0		0	0	9	0	-3.96	29.8147	0		0	0	14	0	-3.97	30.0278	0		0	0	8	0	-3.95	33.8531	0		26.45
26.4667	0	0	7	0	-0.02	26.2868	0		0	0	0	0	-0.01	29.3752	0		0	0	5	0	-0.01	34.6281	0		0	0	9	0	-3.96	29.8116	0		0	0	14	0	-3.97	30.027	0		0	0	8	0	-3.95	33.8465	0		26.4667
26.4833	0	0	7	0	-0.02	26.2873	0		0	0	0	0	-0.01	29.3758	0		0	0	5	0	-0.01	34.6227	0		0	0	9	0	-3.96	29.8147	0		0	0	14	0	-3.97	30.0245	0		0	0	8	0	-3.95	33.8465	0		26.4833
26.5	0	0	7	0	-0.02	26.2841	0		0	0	0	0	-0.01	29.3745	0		0	0	5	0	-0.01	34.6212	0		0	0	9	0	-3.97	29.8147	0		0	0	14	0	-3.97	30.0213	0		0	0	8	0	-3.95	33.8421	0		26.5
26.5167	0	0	7	0	-0.02	26.2857	0		0	0	11	0	-0.01	29.3717	0		0	0	5	0	-0.01	34.6143	0		0	0	9	0	-3.96	29.8139	0		0	0	14	0	-3.97	30.018	0		0	0	8	0	-3.95	33.8398	0		26.5167
26.5333	0	0	7	0	-0.02	26.2835	0		0	0	11	0	-0.01	29.3703	0		0	0	5	0	-0.01	34.6128	0		0	0	9	0	-3.96	29.8132	0		0	0	14	0	-3.97	30.0172	0		0	0	8	0	-3.95	33.8361	0		26.5333
26.55	0	0	7	0	-0.02	26.2819	0		0	0	11	0	-0.01	29.3717	0		0	0	5	0	-0.01	34.6082	0		0	0	9	0	-3.96	29.8155	0		0	0	14	0	-3.97	30.0188	0		0	0	8	0	-3.95	33.8347	0		26.55
26.5667	0	0	7	0	-0.02	26.2808	0		0	0	11	0	-0.01	29.369	0		0	0	5	0	-0.01	34.6028	0		0	0	9	0	-3.96	29.8155	0		0	0	14	0	-3.97	30.0131	0		0	0	8	0	-3.95	33.831	0		26.5667
26.5833	0	0	7	0	-0.02	26.2797	0		0	0	11	0	-0.01	29.3676	0		0	0	5	0	-0.01	34.5997	0		0	0	9	0	-3.96	29.8139	0		0	0	14	0	-3.97	30.0196	0		0	0	8	0	-3.95	33.828	0		26.5833
26.6	0	0	7	0	-0.02	26.2802	0		0	0	11	0	-0.01	29.3683	0		0	0	5	0	-0.01	34.5967	0		0	0	9	0	-3.96	29.8163	0		0	0	14	0	-3.97	30.0123	0		0	0	8	0	-3.95	33.8251	0		26.6
26.6167	0	0	7	0	-0.02	26.2791	0		0	0	11	0	-0.01	29.3662	0		0	0	5	0	-0.01	34.5928	0		0	0	9	0	-3.97	29.8147	0		0	0	14	0	-3.97	30.0131	0		0	0	8	0	-3.95	33.8221	0		26.6167
26.6333	0	0	7	0	-0.02	26.2786	0		0	0	11	0	-0.01	29.3648	0		0	0	5	0	-0.01	34.586	0		0	0	9	0	-3.97	29.8171	0		0	0	14	0	-3.97	30.0098	0		0	0	8	0	-3.95	33.8199	0		26.6333
26.65	0	0	7	0	-0.02	26.2781	0		0	0	11	0	-0.01	29.3724	0		0	0	5	0	-0.01	34.5821	0		0	0	9	0	-3.97	29.8163	0		0	0	14	0	-3.97	30.009	0		0	0	8	0	-3.95	33.8184	0		26.65
26.6667	0	0	7	0	-0.02	26.2764	0		0	0	11	0	-0.01	29.3655	0		0	0	5	0	-0.01	34.5791	0		0	0	9	0	-3.96	29.8171	0		0	0	14	0	-3.97	30.009	0		0	0	8	0	-3.95	33.8147	0		26.6667
26.6833	0	0	7	0	-0.02	26.2753	0		0	0	11	0	-0.01	29.3621	0		0	0	5	0	-0.01	34.5752	0		0	0	9	0	-3.97	29.8163	0		0	0	14	0	-3.97	30.009	0		0	0	8	0	-3.95	33.8132	0		26.6833
26.7	89	86	7	2	-0.02	26.2742	3.38735		0	0	11	0	-0.01	29.3593	0		0	0	5	0	-0.01	34.5706	0		0	0	9	0	-3.97	29.8171	0		0	0	14	0	-3.97	30.0098	0		0	0	8	0	-3.94	33.8095	0		26.7
26.7167	207	182	8	1	-0.02	26.2737	7.87861		0	0	11	0	-0.01	29.3566	0		0	0	5	0	-0.01	34.5668	0		0	0	9	0	-3.97	29.8179	0		0	0	14	0	-3.97	30.0066	0		0	0	8	0	-3.95	33.8117	0		26.7167
26.7333	227	66	7	3	-0.02	26.2737	8.63982		0	0	11	0	-0.01	29.3552	0		0	0	5	0	-0.01	34.5622	0		0	0	9	0	-3.97	29.8195	0		0	0	14	0	-3.97	30.0041	0		0	0	8	0	-3.94	33.8095	0		26.7333
26.75	368	56	7	7	-0.02	26.272	14.0073		0	0	11	0	-0.01	29.3524	0		0	0	5	0	-0.01	34.5584	0		0	0	9	0	-3.97	29.8187	0		0	0	14	0	-3.97	30.0107	0		0	0	8	0	-3.94	33.8058	0		26.75
26.7667	410	56	7	7	-0.02	26.2731	15.6053		0	0	11	0	-0.01	29.3497	0		0	0	5	0	-0.01	34.5584	0		0	0	9	0	-3.97	29.8179	0		0	0	14	0	-3.97	30.0115	0		0	0	8	0	-3.94	33.8036	0		26.7667
26.7833	454	66	7	7	-0.02	26.2726	17.2804		0	0	11	0	-0.01	29.349	0		0	0	5	0	-0.01	34.553	0		0	0	9	0	-3.97	29.8179	0		0	0	14	0	-3.97	30.0041	0		0	0	8	0	-3.94	33.8007	0		26.7833
26.8	0	0	0	0	-0.02	26.2737	0		0	0	11	0	-0.01	29.349	0		0	0	5	0	-0.01	34.5499	0		0	0	9	0	-3.97	29.8203	0		0	0	14	0	-3.97	30.0066	0		0	0	8	0	-3.95	33.8007	0		26.8
26.8167	471	56	7	9	-0.02	26.271	17.9285		0	0	11	0	-0.01	29.349	0		0	0	5	0	-0.01	34.5461	0		0	0	9	0	-3.97	29.8187	0		0	0	14	0	-3.97	30.0049	0		0	0	8	0	-3.95	33.7984	0		26.8167
26.8333	598	82	7	7	-0.02	26.2693	22.7642		0	0	11	0	-0.01	29.3476	0		0	0	5	0	-0.01	34.5415	0		0	0	9	0	-3.97	29.8195	0		0	0	14	0	-3.97	30.0009	0		0	0	8	0	-3.95	33.7947	0		26.8333
26.85	458	54	7	8	-0.02	26.2682	17.4355		0	0	11	0	-0.01	29.3483	0		0	0	5	0	-0.01	34.5384	0		0	0	9	0	-3.97	29.8219	0		0	0	14	0	-3.97	30.0025	0		0	0	8	0	-3.95	33.7918	0		26.85
26.8667	493	65	7	8	-0.02	26.2677	18.7683		0	0	11	0	-0.01	29.3483	0		0	0	5	0	-0.01	34.5346	0		0	0	9	0	-3.97	29.8203	0		0	0	14	0	-3.97	30.0017	0		0	0	8	0	-3.95	33.7859	0		26.8667
26.8833	521	82	7	6	-0.02	26.2655	19.8359		0	0	11	0	-0.01	29.3456	0		0	0	5	0	-0.01	34.53	0		0	0	9	0	-3.96	29.8187	0		0	0	14	0	-3.97	29.9976	0		0	0	8	0	-3.95	33.7874	0		26.8833
26.9	549	109	7	5	-0.02	26.2628	20.9041		0	0	11	0	-0.01	29.3435	0		0	0	5	0	-0.01	34.527	0		0	0	9	0	-3.97	29.8219	0		0	0	14	0	-3.97	29.9984	0		0	0	8	0	-3.95	33.7903	0		26.9
26.9167	470	108	7	4	-0.02	26.2628	17.8961		0	0	11	0	-0.01	29.3414	0		0	0	5	0	-0.01	34.5224	0		0	0	9	0	-3.97	29.8195	0		0	0	14	0	-3.97	29.9968	0		0	0	8	0	-3.95	33.7874	0		26.9167
26.9333	439	109	7	4	-0.02	26.2617	16.7164		0	0	11	0	-0.01	29.3387	0		0	0	5	0	-0.01	34.5201	0		0	0	9	0	-3.97	29.8203	0		0	0	14	0	-3.97	29.996	0		0	0	8	0	-3.95	33.78	0		26.9333
26.95	358	81	7	4	-0.02	26.2606	13.6326		0	0	11	0	-0.01	29.3387	0		0	0	5	0	-0.01	34.5193	0		0	0	9	0	-3.96	29.8187	0		0	0	14	0	-3.97	29.9968	0		0	0	8	0	-3.95	33.7777	0		26.95
26.9667	379	117	7	4	-0.02	26.2606	14.4323		0	0	11	0	-0.01	29.3401	0		0	0	5	0	-0.01	34.5147	0		0	0	9	0	-3.96	29.8203	0		0	0	14	0	-3.97	29.9976	0		0	0	8	0	-3.95	33.7733	0		26.9667
26.9833	0	0	0	0	-0.02	26.2578	0		0	0	11	0	-0.01	29.3373	0		0	0	5	0	-0.01	34.5147	0		0	0	9	0	-3.96	29.8203	0		0	0	14	0	-3.97	29.996	0		0	0	8	0	-3.95	33.7711	0		26.9833
27	330	80	7	4	-0.02	26.2578	12.5677		0	0	11	0	-0.01	29.3387	0		0	0	5	0	-0.01	34.5093	0		0	0	9	0	-3.96	29.8203	0		0	0	14	0	-3.97	29.9911	0		0	0	9	0	-3.95	33.7689	0		27
27.0167	454	416	8	1	-0.02	26.2578	17.2901		0	0	11	0	-0.01	29.3414	0		0	0	5	0	-0.01	34.5024	0		0	0	9	0	-3.96	29.8195	0		0	0	14	0	-3.97	29.9919	0		0	0	9	0	-3.95	33.7652	0		27.0167
27.0333	528	472	8	1	-0.02	26.2567	20.1091		0	0	11	0	-0.01	29.3414	0		0	0	5	0	-0.01	34.5001	0		0	0	9	0	-3.96	29.8226	0		0	0	14	0	-3.97	29.9854	0		0	0	9	0	-3.95	33.7667	0		27.0333
27.05	499	465	8	1	-0.02	26.2567	19.0046		0	0	11	0	-0.01	29.3373	0		0	0	5	0	-0.01	34.4955	0		0	0	9	0	-3.96	29.8226	0		0	0	14	0	-3.97	29.9854	0		0	0	9	0	-3.94	33.7652	0		27.05
27.0667	344	326	8	1	-0.02	26.2557	13.1019		0	0	11	0	-0.01	29.338	0		0	0	5	0	-0.01	34.4902	0		0	0	9	0	-3.96	29.8219	0		0	0	14	0	-3.97	29.9846	0		0	0	9	0	-3.94	33.7615	0		27.0667
27.0833	473	472	8	1	-0.02	26.2551	18.0155		0	0	11	0	-0.01	29.338	0		0	0	5	0	-0.01	34.4871	0		0	0	9	0	-3.96	29.8242	0		0	0	14	0	-3.97	29.9854	0		0	0	9	0	-3.94	33.7593	0		27.0833
27.1	0	0	0	0	-0.02	26.2557	0		0	0	11	0	-0.01	29.3414	0		0	0	5	0	-0.01	34.4833	0		0	0	9	0	-3.96	29.8266	0		0	0	14	0	-3.97	29.9821	0		0	0	9	0	-3.94	33.76	0		27.1
27.1167	0	0	0	0	-0.02	26.2551	0		0	0	11	0	-0.01	29.3366	0		0	0	5	0	-0.01	34.4817	0		0	0	9	0	-3.96	29.8258	0		0	0	14	0	-3.97	29.9805	0		0	0	9	0	-3.95	33.7593	0		27.1167
27.1333	0	0	0	0	-0.02	26.254	0		0	0	11	0	-0.01	29.3332	0		0	0	5	0	-0.01	34.4794	0		0	0	9	0	-3.97	29.8282	0		0	0	14	0	-3.97	29.9829	0		0	0	9	0	-3.94	33.7504	0		27.1333
27.15	0	0	0	0	-0.02	26.2573	0		0	0	11	0	-0.01	29.3311	0		0	0	5	0	-0.01	34.4756	0		0	0	9	0	-3.97	29.8282	0		0	0	14	0	-3.97	29.9821	0		0	0	9	0	-3.94	33.7519	0		27.15
27.1667	0	0	0	0	-0.02	26.2502	0		0	0	11	0	-0.01	29.3318	0		0	0	5	0	-0.01	34.471	0		0	0	9	0	-3.97	29.8305	0		0	0	14	0	-3.97	29.9764	0		0	0	9	0	-3.94	33.7489	0		27.1667
27.1833	0	0	0	0	-0.02	26.2507	0		0	0	11	0	-0.01	29.3332	0		0	0	5	0	-0.01	34.4695	0		0	0	9	0	-3.97	29.8329	0		0	0	14	0	-3.97	29.9764	0		0	0	9	0	-3.95	33.7497	0		27.1833
27.2	0	0	0	0	-0.02	26.2524	0		0	0	11	0	-0.01	29.3325	0		0	0	5	0	-0.01	34.468	0		0	0	9	0	-3.97	29.8313	0		0	0	15	0	-3.97	29.9748	0		0	0	9	0	-3.94	33.7482	0		27.2
27.2167	0	0	0	0	-0.02	26.2518	0		0	0	11	0	-0.01	29.3291	0		0	0	5	0	-0.01	34.4649	0		0	0	9	0	-3.97	29.8313	0		0	0	15	0	-3.97	29.9748	0		0	0	9	0	-3.94	33.7445	0		27.2167
27.2333	0	0	0	0	-0.02	26.2513	0		0	0	11	0	-0.01	29.3297	0		0	0	5	0	-0.01	34.458	0		0	0	9	0	-3.97	29.8305	0		0	0	15	0	-3.97	29.9764	0		0	0	9	0	-3.94	33.743	0		27.2333
27.25	0	0	8	0	-0.02	26.2502	0		0	0	11	0	-0.01	29.3297	0		0	0	5	0	-0.01	34.4519	0		0	0	9	0	-3.97	29.8361	0		0	0	15	0	-3.98	29.9837	0		0	0	9	0	-3.95	33.7467	0		27.25
27.2667	0	0	8	0	-0.02	26.2502	0		0	0	11	0	-0.01	29.3297	0		0	0	5	0	-0.01	34.4488	0		0	0	9	0	-3.97	29.8361	0		0	0	15	0	-3.97	29.9805	0		0	0	8	0	-3.95	33.74	0		27.2667
27.2833	0	0	8	0	-0.02	26.248	0		0	0	11	0	-0.01	29.3291	0		0	0	5	0	-0.01	34.4427	0		0	0	9	0	-3.97	29.8369	0		0	0	15	0	-3.97	29.9756	0		0	0	9	0	-3.94	33.7378	0		27.2833
27.3	0	0	8	0	-0.02	26.2458	0		0	0	11	0	-0.01	29.3332	0		0	0	5	0	-0.01	34.4396	0		0	0	9	0	-3.97	29.8369	0		0	0	15	0	-3.97	29.9772	0		0	0	9	0	-3.94	33.7349	0		27.3
27.3167	0	0	8	0	-0.02	26.2453	0		0	0	11	0	-0.01	29.3311	0		0	0	5	0	-0.01	34.4358	0		0	0	9	0	-3.97	29.8369	0		0	0	15	0	-3.97	29.974	0		0	0	9	0	-3.94	33.7349	0		27.3167
27.3333	0	0	8	0	-0.02	26.2442	0		0	0	11	0	-0.01	29.3284	0		0	0	5	0	-0.01	34.4319	0		0	0	9	0	-3.97	29.8361	0		0	0	15	0	-3.97	29.9756	0		0	0	9	0	-3.95	33.7341	0		27.3333
27.35	0	0	8	0	-0.02	26.2442	0		0	0	11	0	-0.01	29.3297	0		0	0	5	0	-0.01	34.4281	0		0	0	9	0	-3.97	29.8377	0		0	0	15	0	-3.97	29.9748	0		0	0	9	0	-3.95	33.7327	0		27.35
27.3667	0	0	8	0	-0.02	26.2453	0		0	0	11	0	-0.01	29.3291	0		0	0	5	0	-0.01	34.425	0		0	0	9	0	-3.97	29.8377	0		0	0	15	0	-3.97	29.9723	0		0	0	9	0	-3.94	33.7297	0		27.3667
27.3833	0	0	8	0	-0.02	26.2442	0		0	0	11	0	-0.01	29.3256	0		0	0	5	0	-0.01	34.4204	0		0	0	9	0	-3.96	29.8392	0		0	0	15	0	-3.97	29.9715	0		0	0	9	0	-3.95	33.7267	0		27.3833
27.4	0	0	8	0	-0.02	26.2431	0		0	0	11	0	-0.01	29.3263	0		0	0	5	0	-0.01	34.4182	0		0	0	9	0	-3.97	29.8432	0		0	0	15	0	-3.97	29.9748	0		0	0	9	0	-3.95	33.7267	0		27.4
27.4167	0	0	8	0	-0.02	26.2415	0		0	0	11	0	-0.01	29.327	0		0	0	5	0	-0.01	34.4151	0		0	0	9	0	-3.96	29.8416	0		0	0	15	0	-3.97	29.9731	0		0	0	9	0	-3.95	33.726	0		27.4167
27.4333	0	0	8	0	-0.02	26.2409	0		0	0	11	0	-0.01	29.3249	0		0	0	5	0	-0.01	34.4113	0		0	0	9	0	-3.96	29.8369	0		0	0	15	0	-3.97	29.9699	0		0	0	9	0	-3.95	33.723	0		27.4333
27.45	0	0	8	0	-0.02	26.2393	0		0	0	11	0	-0.01	29.3236	0		0	0	5	0	-0.01	34.4067	0		0	0	9	0	-3.96	29.8377	0		0	0	15	0	-3.97	29.9699	0		0	0	9	0	-3.94	33.7186	0		27.45
27.4667	0	0	8	0	-0.02	26.2382	0		0	0	11	0	-0.01	29.3229	0		0	0	5	0	-0.01	34.4051	0		0	0	9	0	-3.97	29.84	0		0	0	15	0	-3.97	29.9691	0		0	0	9	0	-3.95	33.7186	0		27.4667
27.4833	0	0	8	0	-0.02	26.2376	0		0	0	11	0	-0.01	29.3229	0		0	0	5	0	-0.01	34.3998	0		0	0	9	0	-3.97	29.8408	0		0	0	15	0	-3.97	29.9707	0		0	0	9	0	-3.95	33.7164	0		27.4833
27.5	0	0	8	0	-0.02	26.2393	0		0	0	11	0	-0.01	29.3222	0		0	0	5	0	-0.02	34.399	0		0	0	9	0	-3.97	29.8424	0		0	0	15	0	-3.98	29.9707	0		0	0	9	0	-3.95	33.7134	0		27.5
27.5167	0	0	8	0	-0.02	26.2393	0		0	0	11	0	-0.01	29.3194	0		0	0	5	0	-0.01	34.3952	0		0	0	9	0	-3.96	29.8424	0		0	0	15	0	-3.97	29.9666	0		0	0	9	0	-3.95	33.712	0		27.5167
27.5333	0	0	8	0	-0.02	26.2365	0		0	0	11	0	-0.01	29.3201	0		0	0	5	0	-0.01	34.3913	0		0	0	9	0	-3.96	29.8448	0		0	0	15	0	-3.97	29.9642	0		0	0	9	0	-3.95	33.7112	0		27.5333
27.55	0	0	8	0	-0.02	26.2382	0		0	0	11	0	-0.01	29.3181	0		0	0	5	0	-0.01	34.389	0		0	0	9	0	-3.96	29.8464	0		0	0	15	0	-3.97	29.9642	0		0	0	9	0	-3.95	33.7127	0		27.55
27.5667	0	0	8	0	-0.02	26.2393	0		0	0	11	0	-0.01	29.3208	0		0	0	5	0	-0.01	34.3852	0		0	0	9	0	-3.96	29.8456	0		0	0	15	0	-3.97	29.9634	0		0	0	9	0	-3.95	33.7075	0		27.5667
27.5833	0	0	8	0	-0.02	26.2387	0		0	0	11	0	-0.01	29.3174	0		0	0	5	0	-0.01	34.3806	0		0	0	9	0	-3.96	29.8448	0		0	0	15	0	-3.97	29.9617	0		0	0	9	0	-3.95	33.709	0		27.5833
27.6	0	0	8	0	-0.02	26.2382	0		0	0	11	0	-0.01	29.3174	0		0	0	5	0	-0.01	34.3783	0		0	0	9	0	-3.96	29.8471	0		0	0	15	0	-3.97	29.9642	0		0	0	9	0	-3.95	33.7068	0		27.6
27.6167	0	0	8	0	-0.02	26.2371	0		0	0	11	0	-0.01	29.3167	0		0	0	5	0	-0.01	34.3783	0		0	0	9	0	-3.97	29.8511	0		0	0	15	0	-3.97	29.9609	0		26	26	9	1	-3.95	33.7046	0.771409		27.6167
27.6333	0	0	8	0	-0.02	26.2371	0		0	0	11	0	-0.01	29.3153	0		0	0	5	0	-0.02	34.3798	0		0	0	10	0	-3.97	29.855	0		0	0	15	0	-3.97	29.9568	0		0	0	0	0	-3.95	33.7023	0		27.6333
27.65	0	0	8	0	-0.02	26.2387	0		0	0	11	0	-0.01	29.3153	0		0	0	5	0	-0.01	34.3729	0		0	0	10	0	-3.97	29.8503	0		0	0	14	0	-3.97	29.9593	0		0	0	0	0	-3.95	33.7016	0		27.65
27.6667	0	0	8	0	-0.02	26.2387	0		0	0	10	0	-0.01	29.3125	0		0	0	5	0	-0.01	34.3676	0		0	0	9	0	-3.96	29.8471	0		0	0	15	0	-3.97	29.9593	0		0	0	0	0	-3.95	33.7016	0		27.6667
27.6833	0	0	8	0	-0.02	26.2365	0		0	0	11	0	-0.01	29.3181	0		0	0	5	0	-0.01	34.366	0		0	0	9	0	-3.97	29.8471	0		0	0	15	0	-3.97	29.9593	0		0	0	0	0	-3.95	33.6994	0		27.6833
27.7	0	0	8	0	-0.02	26.2365	0		0	0	11	0	-0.01	29.3181	0		0	0	5	0	-0.01	34.3622	0		0	0	9	0	-3.97	29.8479	0		0	0	14	0	-3.97	29.9593	0		0	0	0	0	-3.95	33.6972	0		27.7
27.7167	0	0	8	0	-0.02	26.236	0		0	0	11	0	-0.01	29.3119	0		0	0	5	0	-0.01	34.3607	0		0	0	9	0	-3.97	29.8487	0		0	0	14	0	-3.97	29.9625	0		0	0	0	0	-3.95	33.6942	0		27.7167
27.7333	0	0	8	0	-0.02	26.2393	0		0	0	11	0	-0.01	29.3105	0		0	0	5	0	-0.01	34.3584	0		0	0	9	0	-3.97	29.8487	0		0	0	14	0	-3.97	29.9577	0		0	0	0	0	-3.95	33.6935	0		27.7333
27.75	0	0	8	0	-0.02	26.2393	0		0	0	11	0	-0.01	29.3098	0		0	0	5	0	-0.01	34.3515	0		0	0	9	0	-3.97	29.8503	0		0	0	14	0	-3.97	29.9568	0		0	0	0	0	-3.95	33.692	0		27.75
27.7667	0	0	8	0	-0.02	26.2398	0		0	0	11	0	-0.01	29.3091	0		0	0	5	0	-0.01	34.3507	0		0	0	9	0	-3.97	29.8511	0		0	0	14	0	-3.97	29.956	0		0	0	0	0	-3.95	33.6898	0		27.7667
27.7833	0	0	8	0	-0.02	26.2398	0		0	0	11	0	-0.01	29.3077	0		0	0	5	0	-0.01	34.3477	0		0	0	9	0	-3.97	29.8487	0		0	0	14	0	-3.97	29.9552	0		0	0	9	0	-3.95	33.6868	0		27.7833
27.8	0	0	8	0	-0.02	26.2409	0		0	0	11	0	-0.01	29.307	0		0	0	5	0	-0.01	34.35	0		0	0	9	0	-3.97	29.8471	0		0	0	14	0	-3.97	29.9536	0		0	0	9	0	-3.95	33.6868	0		27.8
27.8167	0	0	8	0	-0.02	26.2415	0		0	0	11	0	-0.01	29.3057	0		0	0	5	0	-0.01	34.3423	0		0	0	9	0	-3.96	29.8471	0		0	0	14	0	-3.97	29.9487	0		0	0	9	0	-3.95	33.6816	0		27.8167
27.8333	0	0	8	0	-0.02	26.2409	0		0	0	11	0	-0.01	29.3064	0		0	0	5	0	-0.01	34.3438	0		0	0	9	0	-3.97	29.8479	0		0	0	14	0	-3.97	29.9519	0		0	0	9	0	-3.95	33.6802	0		27.8333
27.85	0	0	8	0	-0.02	26.2398	0		0	0	11	0	-0.01	29.3091	0		0	0	5	0	-0.01	34.3415	0		0	0	9	0	-3.96	29.8471	0		0	0	14	0	-3.97	29.9528	0		0	0	9	0	-3.95	33.6787	0		27.85
27.8667	0	0	8	0	-0.02	26.2404	0		0	0	11	0	-0.01	29.307	0		0	0	5	0	-0.01	34.3392	0		0	0	9	0	-3.96	29.8471	0		0	0	14	0	-3.97	29.9503	0		0	0	9	0	-3.95	33.6757	0		27.8667
27.8833	0	0	8	0	-0.02	26.2415	0		0	0	11	0	-0.01	29.3057	0		0	0	5	0	-0.01	34.3385	0		0	0	9	0	-3.96	29.8464	0		0	0	14	0	-3.97	29.9511	0		0	0	9	0	-3.95	33.6713	0		27.8833
27.9	0	0	8	0	-0.02	26.242	0		0	0	11	0	-0.01	29.307	0		0	0	5	0	-0.01	34.3346	0		0	0	10	0	-3.97	29.8448	0		0	0	14	0	-3.97	29.9503	0		0	0	9	0	-3.94	33.672	0		27.9
27.9167	0	0	8	0	-0.02	26.2425	0		0	0	11	0	-0.01	29.305	0		0	0	5	0	-0.01	34.3339	0		0	0	10	0	-3.96	29.844	0		0	0	15	0	-3.97	29.9495	0		0	0	9	0	-3.95	33.6735	0		27.9167
27.9333	0	0	8	0	-0.02	26.2415	0		0	0	11	0	-0.01	29.3043	0		0	0	5	0	-0.01	34.3316	0		0	0	9	0	-3.97	29.8456	0		0	0	14	0	-3.97	29.9471	0		0	0	9	0	-3.94	33.6669	0		27.9333
27.95	0	0	8	0	-0.02	26.242	0		0	0	11	0	-0.01	29.3029	0		0	0	5	0	-0.01	34.3308	0		0	0	10	0	-3.97	29.8456	0		0	0	14	0	-3.97	29.9487	0		0	0	9	0	-3.94	33.6654	0		27.95
27.9667	0	0	8	0	-0.02	26.2409	0		0	0	11	0	-0.01	29.3022	0		0	0	5	0	-0.01	34.327	0		0	0	10	0	-3.97	29.8456	0		0	0	15	0	-3.97	29.9479	0		0	0	9	0	-3.94	33.6617	0		27.9667
27.9833	0	0	8	0	-0.02	26.2415	0		0	0	11	0	-0.01	29.3015	0		0	0	5	0	-0.01	34.3239	0		0	0	10	0	-3.97	29.844	0		0	0	15	0	-3.98	29.9577	0		0	0	9	0	-3.94	33.6654	0		27.9833
28	0	0	8	0	-0.02	26.2409	0		0	0	11	0	-0.01	29.3015	0		0	0	5	0	-0.01	34.3231	0		0	0	10	0	-3.97	29.844	0		0	0	15	0	-3.97	29.9495	0		0	0	9	0	-3.95	33.6654	0		28
28.0167	0	0	8	0	-0.02	26.2393	0		0	0	11	0	-0.01	29.3015	0		0	0	5	0	-0.01	34.3239	0		0	0	10	0	-3.97	29.8448	0		0	0	15	0	-3.97	29.9487	0		0	0	9	0	-3.95	33.6654	0		28.0167
28.0333	0	0	8	0	-0.02	26.2398	0		0	0	11	0	-0.01	29.3029	0		0	0	5	0	-0.01	34.317	0		0	0	10	0	-3.97	29.8448	0		0	0	15	0	-3.97	29.9462	0		0	0	9	0	-3.95	33.6602	0		28.0333
28.05	0	0	8	0	-0.02	26.2398	0		0	0	11	0	-0.01	29.3009	0		0	0	5	0	-0.01	34.317	0		0	0	10	0	-3.97	29.8432	0		0	0	15	0	-3.97	29.9446	0		0	0	9	0	-3.94	33.6573	0		28.05
28.0667	0	0	8	0	-0.02	26.2404	0		0	0	11	0	-0.01	29.2995	0		0	0	5	0	-0.01	34.3147	0		0	0	10	0	-3.97	29.84	0		0	0	15	0	-3.97	29.9446	0		0	0	9	0	-3.95	33.6595	0		28.0667
28.0833	0	0	8	0	-0.02	26.2387	0		0	0	11	0	-0.01	29.2988	0		0	0	5	0	-0.01	34.3078	0		0	0	10	0	-3.97	29.8408	0		0	0	15	0	-3.97	29.9438	0		0	0	9	0	-3.95	33.6573	0		28.0833
28.1	0	0	8	0	-0.02	26.2393	0		0	0	11	0	-0.01	29.2988	0		0	0	5	0	-0.01	34.3063	0		0	0	10	0	-3.97	29.844	0		0	0	15	0	-3.97	29.9438	0		0	0	9	0	-3.95	33.6573	0		28.1
28.1167	0	0	8	0	-0.02	26.2382	0		0	0	11	0	-0.01	29.2988	0		0	0	5	0	-0.01	34.304	0		0	0	10	0	-3.97	29.8464	0		0	0	15	0	-3.97	29.9438	0		0	0	9	0	-3.95	33.6536	0		28.1167
28.1333	0	0	8	0	-0.02	26.2393	0		0	0	11	0	-0.01	29.2974	0		0	0	5	0	-0.01	34.2986	0		0	0	10	0	-3.97	29.8416	0		0	0	15	0	-3.97	29.9397	0		0	0	9	0	-3.95	33.6513	0		28.1333
28.15	0	0	8	0	-0.02	26.2387	0		0	0	11	0	-0.01	29.2974	0		0	0	5	0	-0.01	34.2956	0		0	0	10	0	-3.97	29.8408	0		0	0	15	0	-3.97	29.9413	0		0	0	9	0	-3.95	33.6499	0		28.15
28.1667	0	0	8	0	-0.02	26.2404	0		0	0	11	0	-0.01	29.2995	0		0	0	5	0	-0.01	34.2925	0		0	0	10	0	-3.97	29.8416	0		0	0	15	0	-3.97	29.9405	0		0	0	9	0	-3.95	33.6491	0		28.1667
28.1833	0	0	8	0	-0.02	26.2404	0		0	0	11	0	-0.01	29.2995	0		0	0	5	0	-0.01	34.2887	0		0	0	10	0	-3.97	29.844	0		0	0	15	0	-3.97	29.934	0		0	0	9	0	-3.95	33.6462	0		28.1833
28.2	0	0	8	0	-0.02	26.2398	0		0	0	11	0	-0.01	29.2995	0		0	0	5	0	-0.01	34.2879	0		0	0	10	0	-3.97	29.8408	0		0	0	15	0	-3.97	29.9356	0		0	0	9	0	-3.95	33.6454	0		28.2
28.2167	0	0	8	0	-0.02	26.2371	0		0	0	11	0	-0.01	29.2981	0		0	0	5	0	-0.01	34.2856	0		0	0	10	0	-3.97	29.8408	0		0	0	15	0	-3.97	29.9373	0		0	0	9	0	-3.95	33.6447	0		28.2167
28.2333	0	0	8	0	-0.02	26.2371	0		0	0	11	0	-0.01	29.2995	0		0	0	5	0	-0.01	34.2856	0		0	0	10	0	-3.97	29.8408	0		0	0	15	0	-3.97	29.9365	0		0	0	9	0	-3.95	33.6476	0		28.2333
28.25	0	0	8	0	-0.02	26.2365	0		0	0	10	0	-0.01	29.2953	0		0	0	5	0	-0.01	34.2802	0		0	0	10	0	-3.97	29.8424	0		0	0	15	0	-3.97	29.9332	0		0	0	9	0	-3.95	33.6425	0		28.25
28.2667	0	0	8	0	-0.02	26.2387	0		0	0	11	0	-0.01	29.296	0		0	0	5	0	-0.01	34.2764	0		0	0	10	0	-3.96	29.8392	0		0	0	15	0	-3.97	29.9324	0		0	0	9	0	-3.95	33.6388	0		28.2667
28.2833	0	0	8	0	-0.02	26.2404	0		0	0	11	0	-0.01	29.2974	0		0	0	5	0	-0.01	34.2718	0		0	0	10	0	-3.97	29.8424	0		0	0	15	0	-3.97	29.9348	0		0	0	9	0	-3.95	33.6358	0		28.2833
28.3	0	0	8	0	-0.02	26.2387	0		0	0	11	0	-0.01	29.2947	0		0	0	5	0	-0.01	34.2695	0		0	0	10	0	-3.97	29.8416	0		0	0	15	0	-3.97	29.9332	0		0	0	9	0	-3.95	33.6336	0		28.3
28.3167	0	0	8	0	-0.02	26.2382	0		0	0	11	0	-0.01	29.2953	0		0	0	5	0	-0.01	34.2649	0		0	0	10	0	-3.96	29.8392	0		0	0	15	0	-3.97	29.9397	0		0	0	9	0	-3.95	33.6329	0		28.3167
28.3333	0	0	8	0	-0.02	26.2371	0		0	0	11	0	-0.01	29.2967	0		0	0	5	0	-0.01	34.258	0		0	0	10	0	-3.96	29.84	0		0	0	15	0	-3.97	29.9356	0		0	0	9	0	-3.95	33.6321	0		28.3333
28.35	0	0	8	0	-0.02	26.2376	0		0	0	11	0	-0.01	29.2974	0		0	0	5	0	-0.01	34.2557	0		0	0	10	0	-3.97	29.844	0		0	0	15	0	-3.97	29.9348	0		0	0	9	0	-3.95	33.6299	0		28.35
28.3667	0	0	8	0	-0.02	26.2371	0		0	0	11	0	-0.01	29.2953	0		0	0	5	0	-0.01	34.2519	0		0	0	10	0	-3.96	29.8408	0		0	0	15	0	-3.97	29.9316	0		0	0	9	0	-3.95	33.6255	0		28.3667
28.3833	0	0	8	0	-0.02	26.2387	0		0	0	11	0	-0.01	29.294	0		0	0	5	0	-0.01	34.2511	0		0	0	10	0	-3.96	29.8416	0		0	0	15	0	-3.97	29.9307	0		0	0	9	0	-3.95	33.6218	0		28.3833
28.4	0	0	8	0	-0.02	26.2393	0		0	0	11	0	-0.01	29.2933	0		0	0	5	0	-0.01	34.2465	0		0	0	10	0	-3.97	29.8464	0		0	0	15	0	-3.97	29.9299	0		0	0	9	0	-3.95	33.6233	0		28.4
28.4167	0	0	8	0	-0.02	26.2393	0		0	0	11	0	-0.01	29.2919	0		0	0	5	0	-0.01	34.2412	0		0	0	10	0	-3.96	29.8464	0		0	0	15	0	-3.97	29.9324	0		0	0	9	0	-3.95	33.6203	0		28.4167
28.4333	0	0	8	0	-0.02	26.2387	0		0	0	11	0	-0.01	29.2933	0		0	0	5	0	-0.01	34.2358	0		0	0	10	0	-3.97	29.8471	0		0	0	15	0	-3.97	29.9316	0		0	0	9	0	-3.95	33.6173	0		28.4333
28.45	0	0	8	0	-0.02	26.2365	0		0	0	11	0	-0.01	29.2912	0		0	0	5	0	-0.01	34.2312	0		0	0	10	0	-3.97	29.8471	0		0	0	15	0	-3.97	29.9307	0		0	0	8	0	-3.95	33.6181	0		28.45
28.4667	0	0	8	0	-0.02	26.2365	0		0	0	11	0	-0.01	29.2885	0		0	0	5	0	-0.01	34.2289	0		0	0	10	0	-3.96	29.8448	0		0	0	15	0	-3.97	29.9316	0		0	0	9	0	-3.95	33.6173	0		28.4667
28.4833	0	0	8	0	-0.02	26.236	0		0	0	11	0	-0.01	29.2871	0		0	0	5	0	-0.01	34.2251	0		0	0	10	0	-3.96	29.8464	0		0	0	15	0	-3.97	29.9283	0		0	0	9	0	-3.95	33.6166	0		28.4833
28.5	0	0	8	0	-0.02	26.2354	0		0	0	11	0	-0.01	29.2898	0		0	0	5	0	-0.01	34.2228	0		0	0	10	0	-3.96	29.8464	0		0	0	15	0	-3.97	29.9299	0		0	0	9	0	-3.95	33.6136	0		28.5
28.5167	0	0	8	0	-0.02	26.236	0		0	0	11	0	-0.01	29.2885	0		0	0	5	0	-0.01	34.2212	0		0	0	10	0	-3.96	29.8495	0		0	0	15	0	-3.97	29.9275	0		0	0	9	0	-3.95	33.6136	0		28.5167
[truncated: 8,974 more rows]
[truncated: 27 more columns]

## Sheet: OP2113 10µM before Isch
28.10.15(1) OP2113 10µM before Isch									04.11.15(2) OP2113 10µM before Isch								05.11.15(1) OP2113 10µM before Isch								06.11.15(1) OP2113 10µM before Isch								06.11.15(2) OP2113 10µM before Isch								24.11.15(2) OP2113 10µM before Isch
[truncated: 10,688 more rows]
[truncated: 27 more columns]

[truncated: 1 more sheets: Balance]
