# Supplementary material for: An old medicine as a new drug to prevent mitochondrial complex I from producing oxygen radicals
Source: PLoS One. 2019 May 2;14(5):e0216385. doi: 10.1371/journal.pone.0216385 (PMC6497312; doi:10.1371/journal.pone.0216385)
Supplement: S3 File — Supporting data contain supplementary informations concerning the experiments on isolated rat heart ischemia and reperfusion. Raw data presents contractile activity (RPP), whole heart oxygen consumption (MVO2) during the pre-schemic and post-ischemic (reperfusion) phases for all the experiments, as well as all data used for the determination of infarct size. Separate files describe the results of all the statistical analyses presented in Figs 5 and 6. Finally, supplementary figures present pre-ischemic RPP and MVO2 and reperfusion phases (MVO2 and RPP to MVO2 ratio), as well as a graphic description of the protocols used in the study. (ZIP) [file pone.0216385.s003.zip › Heart perfusion (S3)/Quantification (Excel files)/Infarct size.xlsx]

## Sheet: Balance infarct
Control Vehicle
Date	29.10.15	27.10.15	04.11.15	17.11.15(1)	17.11.15(2)	24.11.15	Average	SEM
Necrotic Volume (cm3)	0.51477	0.7017	0.31285	0.62981	0.58364	0.75356	0.582722	0.0640333
Risk Volume (cm3)	0.9836	0.9702	0.8771	0.8876	0.9094	0.9139	0.923633	0.017819
% Vn/Vr	52.3353	72.3253	35.6687	70.9565	64.1786	82.4554	62.9866	6.80907
OP2113 10µM before Isch
Date	28.10.15	04.11.15	05.11.15	06.11.15(1)	06.11.15(2)	24.11.15	Average	Stderr
Necrotic Volume (cm3)	0.24655	0.31072	0.31327	0.30263	0.21237	0.37605	0.293598	0.0233606
Risk Volume (cm3)	0.9844	0.8859	0.9357	0.8112	0.8819	0.9683	0.911233	0.0262789
% Vn/Vr	25.0457	35.0739	33.4797	37.3065	24.081	38.8361	32.3038	2.56287
Control Vehicle		OP2113 10µM before Isch
52.3353		25.0457
72.3253		35.0739
35.6687		33.4797
70.9565		37.3065
64.1786		24.081
82.4554		38.8361
	62.9866		32.3038
	6.80907		2.56287
1	2	3	4
